# Supplementary material for: N′-[(E)-2-Hy­droxy-5-iodo­benzyl­idene]-4-methyl­benzene­sulfono­hydrazide
Source: Acta Crystallogr Sect E Struct Rep Online. 2012 Aug 23;68(Pt 9):o2760. doi: 10.1107/S1600536812035738 (PMC3435795; doi:10.1107/S1600536812035738)
Supplement: Supplementary file 2 [file e-68-o2760-Isup2.hkl]

# 
# h,k,l, Fc-squared, Fo-squared, sigma(Fo-squared) and status flag 
# 
data_I
_shelx_title ' KH722H in P2(1)' 
_shelx_refln_list_code          4 
_shelx_F_calc_maximum      114.93 
_exptl_crystal_F_000       408.00 
_reflns_d_resolution_high  0.7281 
 
loop_ 
 _symmetry_equiv_pos_as_xyz 
 'x, y, z' 
 '-x, y+1/2, -z' 
 
_cell_length_a     6.2467 
_cell_length_b    10.3945 
_cell_length_c    11.9713 
_cell_angle_alpha  90.000 
_cell_angle_beta   92.424 
_cell_angle_gamma  90.000 
 
_shelx_F_squared_multiplier     1.000 
 
loop_ 
 _refln_index_h 
 _refln_index_k 
 _refln_index_l 
 _refln_F_squared_calc 
 _refln_F_squared_meas 
 _refln_F_squared_sigma 
 _refln_observed_status 
   0 -14   0       12.80       30.60     19.10 o 
   1 -14   0       11.06       19.91     14.38 o 
   1 -13   0        4.56        7.00     13.34 o 
   2 -13   0        9.41       12.55     14.59 o 
   3 -13   0       10.47        8.56     15.07 o 
   0 -12   0        9.03        0.99     17.10 o 
   1 -12   0        6.89       -7.94     11.36 o 
   2 -12   0       13.25       16.51     12.50 o 
   3 -12   0       42.23       76.57     13.61 o 
   4 -12   0        6.82       14.20     12.84 o 
   1 -11   0       82.20       84.01     10.17 o 
   2 -11   0        0.18       -0.03     10.95 o 
   3 -11   0        4.08        7.65     12.61 o 
   4 -11   0       60.41       82.55     14.26 o 
   5 -11   0        6.48       13.79     15.07 o 
   0 -10   0      310.75      325.05     13.69 o 
   1 -10   0        0.29        7.02      9.00 o 
   2 -10   0      230.94      228.55      9.28 o 
   3 -10   0       40.10       57.60     10.42 o 
   4 -10   0       56.40       55.84     11.63 o 
   5 -10   0       20.24       15.53     10.99 o 
   6 -10   0        1.92       29.09     18.70 o 
   1  -9   0      448.03      429.96      9.82 o 
   2  -9   0      138.17      128.34      9.53 o 
   3  -9   0      239.40      245.08     14.16 o 
   4  -9   0      145.57      167.54     13.24 o 
   5  -9   0        6.10        6.82     11.26 o 
   6  -9   0        9.73       -2.29     16.77 o 
   0  -8   0     1185.04     1173.45     17.04 o 
   1  -8   0      132.58      130.26      8.20 o 
   2  -8   0      631.90      665.10     20.64 o 
   3  -8   0      153.00      163.52      9.91 o 
   4  -8   0      122.87      122.03     17.05 o 
   5  -8   0      232.56      256.15     14.18 o 
   6  -8   0        0.58        3.48     14.78 o 
   7  -8   0       57.45       61.19     13.98 o 
   1  -7   0     1358.87     1250.15     39.68 o 
   2  -7   0      400.50      371.18     11.64 o 
   3  -7   0      259.33      273.28     41.71 o 
   4  -7   0      430.38      471.24     16.31 o 
   5  -7   0       24.25       29.53     11.96 o 
   6  -7   0       79.57      103.09     39.00 o 
   7  -7   0        5.23        6.65     12.08 o 
   0  -6   0      464.21      385.27     11.94 o 
   1  -6   0      233.67      231.17      8.15 o 
   2  -6   0     1246.53     1155.11     87.51 o 
   3  -6   0      214.31      207.95     21.11 o 
   4  -6   0      473.99      486.60     51.62 o 
   5  -6   0      191.96      161.21      9.18 o 
   6  -6   0       18.33       27.67      9.76 o 
   7  -6   0       61.45       67.37     12.40 o 
   1  -5   0     1494.91     1312.35     41.75 o 
   2  -5   0     1242.18     1204.56     32.82 o 
   3  -5   0      323.15      336.61     25.56 o 
   4  -5   0      132.14      127.46     11.69 o 
   5  -5   0       80.62       66.86     11.74 o 
   6  -5   0       45.84       45.75      8.02 o 
   7  -5   0      104.70      109.62     34.25 o 
   0  -4   0     5732.39     6233.84     36.50 o 
   1  -4   0      112.25      104.73      7.44 o 
   2  -4   0     1699.82     1799.56    108.05 o 
   3  -4   0     1736.32     1750.48    200.05 o 
   4  -4   0       15.36       17.62     10.84 o 
   5  -4   0      478.88      439.67     12.51 o 
   6  -4   0       44.46       65.48     26.52 o 
   7  -4   0       28.64       24.52     10.70 o 
   8  -4   0       40.86       43.57     13.66 o 
   1  -3   0     2576.52     2587.19     30.34 o 
   2  -3   0     1761.73     1986.17     26.74 o 
   3  -3   0      159.18      180.97     11.20 o 
   5  -3   0       93.47      108.02     11.94 o 
   6  -3   0      197.65      243.01     13.96 o 
   7  -3   0      102.68       92.74     15.58 o 
   8  -3   0        3.99       -0.99     13.68 o 
   0  -2   0    12786.61    12872.50     70.51 o 
   1  -2   0     2201.19     2267.56     36.67 o 
   2  -2   0     1725.51     1920.71     25.71 o 
   3  -2   0     4023.68     4014.77     30.20 o 
   4  -2   0       90.11      100.99     10.74 o 
   5  -2   0      652.99      787.15     14.91 o 
   6  -2   0       41.47       49.01      9.46 o 
   7  -2   0      104.13      119.42     16.33 o 
   8  -2   0       18.53       21.60     12.69 o 
   1  -1   0    11100.33    13033.15     88.49 o 
   2  -1   0     2253.29     2427.39     26.88 o 
   3  -1   0     2161.36     2302.16     19.77 o 
   4  -1   0     2331.52     2584.64     19.57 o 
   5  -1   0       29.81       32.25     12.46 o 
   6  -1   0      399.90      500.12     15.00 o 
   7  -1   0       29.18       65.62     16.24 o 
   8  -1   0       28.23       21.92     13.47 o 
   1   0   0     1753.55     2038.00     32.09 o 
   2   0   0    10057.76    11828.80     53.73 o 
   3   0   0     4203.19     4660.25     29.10 o 
   4   0   0      128.03      132.52     11.32 o 
   5   0   0     1009.99     1236.58     17.88 o 
   6   0   0        2.75       -7.15     12.88 o 
   7   0   0       45.94       49.53     17.07 o 
   8   0   0       27.23       22.28     12.48 o 
   1   1   0    10723.25    12586.03     89.97 o 
   2   1   0     2262.02     2516.83     28.66 o 
   3   1   0     2089.98     2602.98     25.21 o 
   4   1   0     2208.13     2469.00     23.08 o 
   5   1   0       30.35       30.60      9.05 o 
   6   1   0      403.76      472.48     17.25 o 
   7   1   0       31.90       41.06     17.50 o 
   8   1   0       26.49       21.20     21.57 o 
   0   2   0    12129.65    11650.90     67.05 o 
   1   2   0     2221.47     2037.66     33.57 o 
   2   2   0     1764.28     1948.52     28.08 o 
   3   2   0     3994.72     4658.24     34.93 o 
   4   2   0       82.59       83.24     13.05 o 
   5   2   0      641.70      704.40     16.36 o 
   6   2   0       45.55       48.71     14.86 o 
   7   2   0       98.46       90.84     17.41 o 
   8   2   0       22.01       32.09     20.31 o 
   1   3   0     2626.80     2460.29     30.27 o 
   2   3   0     1847.75     1776.65     25.96 o 
   3   3   0      144.99      150.07     15.41 o 
   4   3   0     1119.50     1187.53     21.24 o 
   5   3   0       95.05       95.94     14.47 o 
   6   3   0      188.75      207.23     16.23 o 
   7   3   0      113.21      128.96     22.12 o 
   8   3   0        2.90       35.56     26.24 o 
   0   4   0     5105.30     4934.82     31.78 o 
   1   4   0      126.49      118.97     10.56 o 
   2   4   0     1745.31     1613.23     22.91 o 
   3   4   0     1703.64     1518.56     22.80 o 
   4   4   0       21.55       23.67     13.10 o 
   5   4   0      504.25      472.68     18.77 o 
   6   4   0       50.62       46.97     20.18 o 
   7   4   0       34.42       51.50     23.08 o 
   8   4   0       41.06       23.90     26.94 o 
   1   5   0     1499.09     1337.80     18.93 o 
   2   5   0     1211.65     1077.99     19.77 o 
   3   5   0      339.35      299.15     15.86 o 
   4   5   0      187.11      172.21     13.99 o 
   5   5   0       83.66       92.55     17.04 o 
   6   5   0       48.73       41.49     19.66 o 
   7   5   0       98.15       82.59     22.47 o 
   0   6   0      588.84      508.53     12.35 o 
   1   6   0      217.53      212.28     11.07 o 
   2   6   0     1315.60     1280.82     19.52 o 
   3   6   0      174.45      145.80     14.39 o 
   4   6   0      480.02      448.04     18.29 o 
   5   6   0      213.27      189.78     17.59 o 
   6   6   0       14.34       16.15     19.10 o 
   7   6   0       63.20       37.33     23.17 o 
   1   7   0     1456.60     1335.63     18.91 o 
   2   7   0      403.88      390.49     14.84 o 
   3   7   0      292.09      252.04     13.69 o 
   4   7   0      462.97      441.88     18.15 o 
   5   7   0       22.47       26.29     16.82 o 
   6   7   0       75.76       56.28     19.75 o 
   7   7   0        3.66        1.24     24.17 o 
   1   8   0      127.59      120.75     10.90 o 
   2   8   0      627.51      625.41     14.83 o 
   3   8   0      126.21      113.68     14.37 o 
   4   8   0      122.62      103.69     15.94 o 
   5   8   0      227.24      192.41     18.59 o 
   6   8   0        0.33        3.63     22.62 o 
   7   8   0       57.29       26.41     30.15 o 
   2   9   0      118.47      112.04     12.76 o 
   3   9   0      220.58      209.35     15.90 o 
   4   9   0      151.90      138.85     17.37 o 
   5   9   0        6.09        1.77     19.11 o 
   6   9   0       10.83        6.42     26.46 o 
   3  10   0       52.45       54.24     15.78 o 
   4  10   0       53.02       44.85     17.79 o 
   5  10   0       18.89       15.03     23.06 o 
  -1 -14   1       13.93       24.38     15.66 o 
   0 -14   1       12.68       18.79     15.72 o 
   1 -14   1       49.11       47.82     15.36 o 
  -3 -13   1       19.53       34.66     16.09 o 
  -2 -13   1       25.63       25.96     13.80 o 
  -1 -13   1       31.94       36.21     12.16 o 
   0 -13   1       23.24       30.20     12.52 o 
   1 -13   1        4.27        1.47     13.27 o 
   2 -13   1       27.31       30.59     13.55 o 
   3 -13   1        2.14       -1.63     13.55 o 
  -4 -12   1       21.46       20.32     14.55 o 
  -3 -12   1       22.04       36.13     13.30 o 
  -2 -12   1       52.31       63.38     12.06 o 
  -1 -12   1       50.99       60.27     12.04 o 
   0 -12   1       69.90       75.69     10.67 o 
   1 -12   1       93.12      110.31     11.69 o 
   2 -12   1        4.75        8.35     12.65 o 
   3 -12   1       30.27       40.98     13.29 o 
   4 -12   1        7.33       10.52     13.09 o 
  -5 -11   1       30.17       45.04     14.67 o 
  -4 -11   1        3.18        7.31     14.17 o 
  -3 -11   1       80.21       75.48     15.61 o 
  -2 -11   1       73.03       60.82     11.04 o 
  -1 -11   1       31.72       36.42     10.53 o 
   0 -11   1       69.65       79.45     10.59 o 
   1 -11   1       29.40       29.24      9.82 o 
   2 -11   1      114.40      111.99      9.55 o 
   3 -11   1        1.69       -0.28     12.25 o 
   4 -11   1       69.06       76.93     14.14 o 
   5 -11   1       16.05        2.38     18.75 o 
  -6 -10   1       20.69       13.71     13.27 o 
  -5 -10   1       34.61       42.41     12.93 o 
  -4 -10   1       71.99       83.65     11.91 o 
  -3 -10   1      181.83      177.82     21.39 o 
  -2 -10   1      187.01      204.21     10.50 o 
  -1 -10   1      238.04      234.09      9.86 o 
   0 -10   1       63.97       67.93      9.17 o 
   1 -10   1      364.55      372.44     11.01 o 
   2 -10   1        2.76        3.79      9.51 o 
   3 -10   1       84.41       88.96     11.55 o 
   4 -10   1       93.73      114.63     12.85 o 
   5 -10   1       16.78       -2.17     16.08 o 
   6 -10   1       20.14       13.41     14.95 o 
  -6  -9   1       79.81      109.50     12.43 o 
  -5  -9   1       40.08       49.52     11.99 o 
  -4  -9   1       70.07       84.96     12.10 o 
  -3  -9   1      161.01      167.16     11.30 o 
  -2  -9   1      128.17      125.62      9.66 o 
  -1  -9   1      210.81      219.55      9.01 o 
   0  -9   1      236.79      229.73      8.82 o 
   1  -9   1        1.76       -1.71      8.55 o 
   2  -9   1      177.90      176.27      9.62 o 
   3  -9   1       37.27       59.64     10.15 o 
   4  -9   1        3.42        7.59     10.90 o 
   5  -9   1       21.08       29.90     13.59 o 
   6  -9   1        7.21       21.65     13.58 o 
  -7  -8   1       18.19       16.90     13.18 o 
  -6  -8   1        8.23       17.34     10.67 o 
  -5  -8   1       26.80       28.00      8.38 o 
  -4  -8   1      108.37      104.99     17.48 o 
  -3  -8   1       96.35      112.44     10.89 o 
  -2  -8   1      315.03      303.70     12.40 o 
  -1  -8   1       88.85       97.12      8.28 o 
   0  -8   1      152.08      154.46      8.29 o 
   1  -8   1      234.16      237.73     16.11 o 
   2  -8   1       37.19       41.52      9.21 o 
   3  -8   1      165.33      155.90     14.20 o 
   4  -8   1      133.72      140.78     15.85 o 
   5  -8   1        7.87       11.73     13.66 o 
   6  -8   1       24.00       36.66     15.47 o 
   7  -8   1       28.84       40.66     13.59 o 
  -7  -7   1        5.43       16.69     12.27 o 
  -6  -7   1       90.21      102.94     15.00 o 
  -5  -7   1       96.51       87.16     14.74 o 
  -4  -7   1       44.65       41.61      9.02 o 
  -3  -7   1      931.60      948.35     74.64 o 
  -2  -7   1        8.89        9.48      8.09 o 
  -1  -7   1      536.81      529.55      9.58 o 
   0  -7   1      618.22      604.30     25.42 o 
   1  -7   1      101.81      106.41     14.26 o 
   2  -7   1      424.36      403.65      9.66 o 
   3  -7   1      240.74      251.37     17.37 o 
   4  -7   1       73.28       63.95      9.85 o 
   5  -7   1      103.81      103.11     13.20 o 
   6  -7   1        7.11       17.04     15.45 o 
   7  -7   1       36.93       51.76     12.76 o 
  -7  -6   1       69.99       76.93     29.66 o 
  -6  -6   1       54.29       37.84     14.71 o 
  -5  -6   1       91.05      105.60      9.45 o 
  -4  -6   1      971.48     1022.94    113.64 o 
  -3  -6   1      493.92      543.97     17.68 o 
  -2  -6   1     1179.27     1200.08     11.87 o 
  -1  -6   1     1397.47     1437.06     16.11 o 
   0  -6   1     1707.85     1795.97     58.22 o 
   1  -6   1     2462.93     2399.74     29.42 o 
   2  -6   1       76.58       78.63      6.53 o 
   3  -6   1      944.62      980.72     90.91 o 
   4  -6   1      606.10      586.73     80.86 o 
   5  -6   1      102.42       86.82     12.23 o 
   6  -6   1       59.62       47.52     10.48 o 
   7  -6   1       12.08        8.85     11.47 o 
  -7  -5   1       32.73       34.18     10.92 o 
  -6  -5   1       71.90       85.36     13.66 o 
  -5  -5   1      302.77      333.25     18.88 o 
  -4  -5   1      107.63      119.01     12.13 o 
  -3  -5   1     1428.62     1547.42     21.14 o 
  -2  -5   1      583.61      604.17      9.92 o 
  -1  -5   1     1600.20     1570.96     44.48 o 
   0  -5   1     4505.17     4262.33    100.04 o 
   1  -5   1       45.80       48.32      5.66 o 
   2  -5   1     3115.85     3203.80    159.16 o 
   3  -5   1      959.03      900.13    156.46 o 
   4  -5   1     1374.19     1312.85     15.00 o 
   5  -5   1      218.89      230.71     12.30 o 
   6  -5   1       18.72        6.74     12.54 o 
   7  -5   1       23.19       21.11     10.54 o 
  -8  -4   1       10.54        4.80     13.28 o 
  -7  -4   1      126.52      125.06     31.28 o 
  -6  -4   1      169.68      216.40     14.59 o 
  -5  -4   1       42.60       48.41     10.77 o 
  -4  -4   1     1917.90     2224.46     22.02 o 
  -3  -4   1      968.40     1173.59     18.51 o 
  -2  -4   1     2470.08     2669.71     27.43 o 
  -1  -4   1     3219.99     3160.15     42.53 o 
   0  -4   1     1926.26     1902.60     15.21 o 
   1  -4   1     5993.71     5537.08    144.79 o 
   2  -4   1       45.23       68.34     10.47 o 
   3  -4   1     2443.53     2448.03    230.46 o 
   4  -4   1      107.20      105.03     10.32 o 
   5  -4   1      372.71      349.79     12.30 o 
   6  -4   1      157.75      186.95     28.71 o 
   7  -4   1       29.99       24.42     11.41 o 
   8  -4   1       25.57       20.17     13.44 o 
  -8  -3   1       31.09       32.19     12.78 o 
  -7  -3   1       54.13       53.07     14.58 o 
  -6  -3   1       66.21       76.08     12.76 o 
  -5  -3   1      795.98      931.56     15.31 o 
  -4  -3   1       40.66       39.81      6.31 o 
  -3  -3   1     4655.76     5421.72     33.24 o 
  -2  -3   1      834.90      897.89     17.76 o 
  -1  -3   1     4417.53     4128.77     34.40 o 
   0  -3   1     6189.98     5671.40    170.38 o 
   1  -3   1      963.82      973.90     13.55 o 
   2  -3   1     3160.74     3124.62    269.24 o 
   3  -3   1      246.05      217.46     10.51 o 
   4  -3   1     1099.04      967.58     12.21 o 
   5  -3   1      649.35      599.99     13.53 o 
   6  -3   1       90.09       95.15     21.23 o 
   7  -3   1       46.31       52.76     10.75 o 
   8  -3   1        4.79       19.72     16.66 o 
  -8  -2   1       13.87       18.91     20.99 o 
  -7  -2   1       82.94       98.48     16.25 o 
  -6  -2   1      409.97      476.44     14.35 o 
  -5  -2   1      544.83      560.40     13.69 o 
  -4  -2   1     1921.69     2291.93     19.27 o 
  -3  -2   1      466.04      621.68      9.84 o 
  -2  -2   1     7474.36     8494.10     46.03 o 
  -1  -2   1     4275.75     4362.98     39.75 o 
   0  -2   1     7383.35     7926.46     49.96 o 
   1  -2   1     5593.90     5337.79    432.78 o 
   2  -2   1      106.53       93.95      9.25 o 
   5  -2   1      294.58      333.34     13.77 o 
   6  -2   1      334.39      352.23     49.91 o 
   7  -2   1        5.45        9.64     10.58 o 
   8  -2   1       26.05       36.62     12.21 o 
  -8  -1   1       50.95       59.77     18.65 o 
  -7  -1   1        7.92        5.49     16.53 o 
  -6  -1   1      445.27      521.59     16.01 o 
  -5  -1   1      642.98      699.41     11.98 o 
  -4  -1   1       82.55       62.97      8.07 o 
  -3  -1   1      731.26      742.23     21.24 o 
  -2  -1   1      597.75      730.29     10.09 o 
  -1  -1   1      258.18      280.44     11.71 o 
   0  -1   1     1211.71     1304.83    127.07 o 
   1  -1   1     1474.15     1478.38     21.71 o 
   5  -1   1      566.94      665.62     15.56 o 
   6  -1   1       28.43       39.70     13.40 o 
   7  -1   1      105.28      115.59     17.17 o 
   8  -1   1       34.98       35.87     13.21 o 
  -8   0   1        2.80        9.35     20.60 o 
  -7   0   1      202.07      197.81     17.84 o 
  -6   0   1      172.64      187.05     14.77 o 
  -5   0   1      557.91      569.43     14.75 o 
  -4   0   1      881.97      922.25     14.98 o 
  -3   0   1        3.13        6.43      9.73 o 
  -2   0   1     2714.41     2868.37     62.68 o 
  -1   0   1        4.80       14.62      6.04 o 
   0   0   1      288.29      390.95     16.35 o 
   1   0   1     5939.95     5067.78     48.87 o 
   4   0   1      222.46      230.04     11.90 o 
   5   0   1        0.94       -5.97     12.11 o 
   6   0   1      264.70      299.16     15.53 o 
   7   0   1        3.40        6.42     10.11 o 
   8   0   1        5.21        5.99     12.82 o 
  -8   1   1       50.21       53.84     19.46 o 
  -7   1   1       11.42        8.90     12.47 o 
  -6   1   1      441.08      483.48     17.15 o 
  -5   1   1      658.14      721.04     16.68 o 
  -4   1   1       83.41       66.51     11.13 o 
  -3   1   1      893.83      891.23     16.43 o 
  -2   1   1      590.50      743.45     16.39 o 
  -1   1   1      339.78      379.36     16.42 o 
   0   1   1     1255.30     1159.65     24.65 o 
   1   1   1     1405.20     1441.09    188.97 o 
   2   1   1     4269.37     4896.65     42.07 o 
   3   1   1      978.72     1060.40     18.31 o 
   4   1   1      637.01      728.85     16.58 o 
   5   1   1      566.63      650.19     16.03 o 
   6   1   1       30.80       25.06     14.07 o 
   7   1   1      109.41      153.12     17.95 o 
   8   1   1       32.28       43.50     13.44 o 
  -8   2   1       14.62       24.89     22.55 o 
  -7   2   1       78.82       80.11     18.69 o 
  -6   2   1      389.73      418.20     17.15 o 
  -5   2   1      522.84      542.99     15.75 o 
  -4   2   1     2000.12     2325.71     22.89 o 
  -3   2   1      455.41      570.83     15.41 o 
  -2   2   1     7396.54     8220.64     48.34 o 
  -1   2   1     4186.99     4135.59     38.31 o 
   0   2   1     7782.20     8100.04     50.40 o 
   1   2   1     6005.57     5646.09     87.76 o 
   2   2   1       97.47      108.83     15.17 o 
   3   2   1     2660.35     3190.68     32.82 o 
   4   2   1      822.12      914.22     18.98 o 
   5   2   1      322.36      326.06     15.66 o 
   6   2   1      334.24      371.58     17.79 o 
   7   2   1        4.20       14.11     16.94 o 
   8   2   1       28.75       16.24     14.69 o 
  -8   3   1       30.17       31.18     24.80 o 
  -7   3   1       57.93       62.65     21.27 o 
  -6   3   1       47.43       65.72     18.48 o 
  -5   3   1      780.96      820.58     18.13 o 
  -4   3   1       31.81       35.37     12.96 o 
  -3   3   1     4693.08     5106.94     35.86 o 
  -2   3   1      842.57      794.86     17.15 o 
  -1   3   1     4455.51     3901.84     32.21 o 
   0   3   1     6328.78     5777.04     36.74 o 
   1   3   1      988.89     1006.55     14.26 o 
   2   3   1     3058.45     2693.40     38.51 o 
   3   3   1      223.94      235.48     14.70 o 
   4   3   1     1164.47     1218.65     22.45 o 
   5   3   1      621.61      728.15     19.21 o 
   6   3   1       97.14      113.73     20.56 o 
   7   3   1       41.23       43.84     20.35 o 
   8   3   1        4.04        6.97     15.82 o 
  -8   4   1       10.25       -8.23     27.03 o 
  -7   4   1      122.17      116.80     21.55 o 
  -6   4   1      149.82      126.59     17.06 o 
  -5   4   1       29.90       23.98     15.10 o 
  -4   4   1     1884.73     1813.95     23.03 o 
  -3   4   1      937.06      936.91     18.15 o 
  -2   4   1     2509.42     2301.21     24.54 o 
  -1   4   1     3259.25     2961.81     26.34 o 
   0   4   1     2085.58     2181.33     21.52 o 
   1   4   1     5995.40     5704.90     38.90 o 
   2   4   1       41.76       54.88     12.00 o 
   3   4   1     2490.57     2265.83     31.00 o 
   4   4   1      115.67      115.50     15.95 o 
   5   4   1      382.20      386.42     17.93 o 
   6   4   1      152.23      144.55     18.16 o 
   7   4   1       30.32       25.85     21.89 o 
   8   4   1       27.42       24.77     16.86 o 
  -7   5   1       30.06       17.63     21.33 o 
  -6   5   1       73.35       76.02     19.82 o 
  -5   5   1      272.07      225.85     15.95 o 
  -4   5   1      113.36       98.03     13.00 o 
  -3   5   1     1484.13     1301.17     20.08 o 
  -2   5   1      543.01      507.62     13.58 o 
  -1   5   1     1728.98     1599.78     17.93 o 
   0   5   1     4509.08     4149.79     25.90 o 
   1   5   1       33.64       35.25      6.40 o 
   2   5   1     3069.62     2825.92     32.31 o 
   3   5   1      950.03      819.37     20.88 o 
   4   5   1     1341.27     1178.23     25.67 o 
   5   5   1      215.72      213.93     18.18 o 
   6   5   1       16.50       14.27     16.52 o 
   7   5   1       31.40       22.96     23.61 o 
  -7   6   1       68.22       49.81     21.26 o 
  -6   6   1       49.21       31.19     17.57 o 
  -5   6   1       91.53       85.40     14.27 o 
  -4   6   1      944.66      821.44     17.88 o 
  -3   6   1      477.64      446.39     14.39 o 
  -2   6   1     1159.50     1107.44     17.71 o 
  -1   6   1     1374.09     1277.42     15.36 o 
   0   6   1     1646.62     1629.10     17.37 o 
   1   6   1     2364.23     2180.65     23.25 o 
   2   6   1       75.82       74.86     12.91 o 
   3   6   1      898.77      864.23     21.91 o 
   4   6   1      620.45      564.27     20.30 o 
   5   6   1      100.88       82.63     17.01 o 
   6   6   1       61.65       48.69     21.30 o 
   7   6   1       12.21       14.52     23.38 o 
  -7   7   1        5.99       -3.17     24.68 o 
  -6   7   1      100.08       91.75     21.08 o 
  -5   7   1       84.09       54.20     15.20 o 
  -4   7   1       52.39       35.47     13.46 o 
  -3   7   1      852.77      752.62     17.45 o 
  -2   7   1        7.06        9.01     10.24 o 
  -1   7   1      503.30      493.93     13.14 o 
   0   7   1      595.16      579.54     12.60 o 
   2   7   1      412.96      379.47     15.59 o 
   3   7   1      238.00      215.99     16.37 o 
   4   7   1       52.97       38.06     17.45 o 
   5   7   1      101.56       90.30     19.96 o 
   6   7   1        7.07       10.71     22.14 o 
   7   7   1       39.39       30.54     19.86 o 
  -7   8   1       17.38       17.09     25.84 o 
  -6   8   1       10.55        3.37     20.79 o 
  -5   8   1       30.53       27.59     15.34 o 
  -4   8   1      103.66       99.14     15.66 o 
  -3   8   1      101.54       99.93     14.90 o 
  -2   8   1      313.88      289.43     13.08 o 
  -1   8   1      101.65       86.16     10.79 o 
   0   8   1      139.79      127.67     10.45 o 
   2   8   1       41.40       31.89     11.93 o 
   3   8   1      161.37      148.82     15.37 o 
   4   8   1      126.60      112.61     18.68 o 
   5   8   1        7.15        8.68     23.30 o 
   6   8   1       21.04       15.81     37.57 o 
  -6   9   1       79.60       52.16     23.06 o 
  -5   9   1       48.27       47.91     19.09 o 
  -4   9   1       67.86       67.03     16.63 o 
  -3   9   1      194.72      203.66     13.55 o 
  -2   9   1      132.34      130.18     13.84 o 
  -1   9   1      229.53      241.95     12.61 o 
  -6  10   1       22.33       25.47     26.67 o 
  -5  10   1       32.76       39.72     20.88 o 
  -4  10   1       80.95       76.16     18.05 o 
  -3  10   1      190.31      172.22     16.73 o 
  -2  10   1      196.46      189.25     13.66 o 
  -1  10   1      247.82      221.34     12.66 o 
  -5  11   1       32.15       25.31     22.87 o 
  -4  11   1        2.65        7.91     19.28 o 
  -3  11   1       80.32       74.11     15.54 o 
  -2  11   1       77.76       79.90     15.41 o 
  -4  12   1       20.91       26.08     21.75 o 
  -1 -14   2        3.54       15.67     15.90 o 
   0 -14   2        5.30        8.61     15.97 o 
   1 -14   2       19.76       24.38     23.78 o 
  -3 -13   2       10.95       12.27     13.15 o 
  -2 -13   2       16.47       13.73     14.49 o 
  -1 -13   2        1.10        2.22     13.45 o 
   0 -13   2        0.24        8.78     12.62 o 
   1 -13   2        2.63      -11.02     14.28 o 
   2 -13   2        5.26        3.91     14.38 o 
   3 -13   2        7.50        7.76     16.34 o 
  -4 -12   2       18.57       21.17     15.75 o 
  -3 -12   2       16.46       16.79     11.57 o 
  -2 -12   2       25.74       32.99     11.83 o 
  -1 -12   2       29.71       35.11     12.31 o 
   0 -12   2       16.17       26.65     11.82 o 
   1 -12   2        0.25      -10.12     10.12 o 
   2 -12   2        3.92       10.49     12.71 o 
   3 -12   2       16.35       10.39     14.34 o 
   4 -12   2       14.00        0.52     14.62 o 
  -5 -11   2        8.28       14.30     11.67 o 
  -4 -11   2       22.20       14.19     13.49 o 
  -3 -11   2       17.88       12.40      9.82 o 
  -2 -11   2       13.55       30.33      9.14 o 
  -1 -11   2        2.56        7.28     10.27 o 
   0 -11   2       68.68       72.81     10.68 o 
   1 -11   2       19.89       21.60     10.29 o 
   2 -11   2        2.88        3.01     12.00 o 
   3 -11   2       11.60       15.19     10.66 o 
   4 -11   2       44.71       25.68     13.13 o 
   5 -11   2        2.16       -0.16     20.86 o 
  -6 -10   2       19.45       21.97     10.93 o 
  -5 -10   2       32.68       24.55     10.09 o 
  -4 -10   2       14.25       24.28     11.79 o 
  -3 -10   2      210.62      220.68     11.41 o 
  -2 -10   2       73.27       98.24     18.84 o 
  -1 -10   2      109.34      109.46      8.37 o 
   0 -10   2       23.94       23.84      9.34 o 
   1 -10   2       59.00       75.59     18.61 o 
   2 -10   2      104.47      132.04     11.40 o 
   3 -10   2       13.74       12.16     11.68 o 
   4 -10   2        0.72        2.18     14.74 o 
   5 -10   2       13.21       10.51     17.63 o 
  -6  -9   2       50.75       42.36     10.90 o 
  -5  -9   2       44.20       53.90      9.17 o 
  -4  -9   2      142.84      155.39     11.03 o 
  -3  -9   2       59.30       71.23      9.96 o 
  -2  -9   2      211.87      212.43      9.69 o 
  -1  -9   2      141.41      135.19      9.09 o 
   0  -9   2      377.16      407.05     10.08 o 
   1  -9   2      616.48      586.12     17.30 o 
   2  -9   2       77.57       68.71      7.61 o 
   3  -9   2      254.71      261.23     22.92 o 
   4  -9   2        2.96       -6.80     13.75 o 
   5  -9   2       81.54       64.84     11.23 o 
   6  -9   2        0.71       -4.37     18.92 o 
  -7  -8   2        3.79       17.90     13.29 o 
  -6  -8   2       95.83      101.76      9.12 o 
  -5  -8   2       68.32       80.95      8.16 o 
  -4  -8   2       88.06      102.74     10.00 o 
  -3  -8   2      890.49      896.77     90.69 o 
  -2  -8   2      269.42      242.85      9.34 o 
  -1  -8   2     1252.19     1311.00     48.02 o 
   0  -8   2      460.43      433.52     20.97 o 
   1  -8   2      690.54      694.73     10.94 o 
   2  -8   2      922.30      900.83     37.24 o 
   3  -8   2       49.93       50.67     10.24 o 
   4  -8   2      267.79      275.45     13.66 o 
   5  -8   2        1.50       14.00     13.04 o 
   6  -8   2       42.89       31.81     12.30 o 
  -7  -7   2       24.10       11.28     12.96 o 
  -6  -7   2       89.22       92.76      9.24 o 
  -5  -7   2      105.10      129.35      7.07 o 
  -4  -7   2      368.22      384.80     17.01 o 
  -3  -7   2       75.99       77.67      8.80 o 
  -2  -7   2     1785.85     1726.80     13.34 o 
  -1  -7   2      120.74      121.84      6.63 o 
   0  -7   2     1194.40     1177.47     11.76 o 
   1  -7   2     1155.88     1097.79     10.77 o 
   2  -7   2      246.60      257.43      9.44 o 
   3  -7   2      798.42      851.37     38.19 o 
   4  -7   2       12.52       23.64      8.47 o 
   5  -7   2      143.22      157.25     13.35 o 
   6  -7   2       34.71       32.16     15.50 o 
   7  -7   2        5.32        6.67     13.25 o 
  -7  -6   2       17.93       32.68     12.80 o 
  -6  -6   2      220.44      233.86     20.80 o 
  -5  -6   2      259.56      276.43      9.80 o 
  -4  -6   2      358.83      418.31     14.50 o 
  -3  -6   2     1993.54     2042.35     22.17 o 
  -2  -6   2      155.23      163.83     11.02 o 
  -1  -6   2     1435.49     1395.81     28.39 o 
   0  -6   2       94.15       82.69      6.07 o 
   1  -6   2      140.83      129.86      9.85 o 
   2  -6   2      566.90      487.05     33.68 o 
   3  -6   2       57.78       47.94     13.23 o 
   4  -6   2      209.02      177.80      8.95 o 
   5  -6   2       74.56       71.50      9.58 o 
   6  -6   2       63.46       74.24     10.87 o 
   7  -6   2       18.01       33.90     11.75 o 
  -7  -5   2       39.29       39.93     17.06 o 
  -6  -5   2      124.08      175.00     13.29 o 
  -5  -5   2      417.78      478.30     16.29 o 
  -4  -5   2      113.56      125.52      8.11 o 
  -3  -5   2      458.17      506.51     14.80 o 
  -2  -5   2     1710.16     1709.11     20.60 o 
  -1  -5   2       29.17       33.66      9.78 o 
   0  -5   2     1401.76     1402.86     36.25 o 
   1  -5   2      511.95      444.14      9.71 o 
   2  -5   2       44.03       40.17      8.52 o 
   3  -5   2      699.60      628.86     10.54 o 
   4  -5   2      250.56      229.09     11.51 o 
   5  -5   2       90.42       74.98     11.88 o 
   6  -5   2      108.20      119.64     13.19 o 
   7  -5   2        0.87        9.29     10.74 o 
  -8  -4   2       37.68       46.87     20.24 o 
  -7  -4   2       22.54       35.29     16.89 o 
  -6  -4   2      682.20      760.43     15.61 o 
  -5  -4   2       24.08       34.09      8.84 o 
  -4  -4   2      864.47      982.54     32.54 o 
  -3  -4   2      802.61      866.22      9.62 o 
  -2  -4   2     1239.73     1337.28     17.88 o 
  -1  -4   2     4766.00     4646.19     30.97 o 
   0  -4   2     1391.65     1416.84     26.63 o 
   1  -4   2      435.53      447.48     14.75 o 
   2  -4   2     1662.69     1699.70     17.31 o 
   3  -4   2       31.62       38.97      9.36 o 
   4  -4   2      591.27      553.62     12.74 o 
   5  -4   2       84.35       64.61      8.23 o 
   6  -4   2       23.93       33.58     12.74 o 
   7  -4   2       55.13       59.47     10.62 o 
   8  -4   2       20.27       31.85     14.58 o 
  -8  -3   2       21.34       21.84     14.89 o 
  -7  -3   2      116.37      112.32     16.47 o 
  -6  -3   2       58.92       68.39     10.16 o 
  -5  -3   2      449.02      455.88     28.15 o 
  -4  -3   2      276.08      301.38     22.57 o 
  -3  -3   2      269.00      265.33      7.20 o 
  -2  -3   2     3985.98     4430.15     88.34 o 
  -1  -3   2       36.34       42.76      9.15 o 
   0  -3   2     2529.56     2449.50     23.12 o 
   1  -3   2     2729.24     2678.27     59.03 o 
   2  -3   2      215.35      213.15     10.68 o 
   3  -3   2     1068.67      988.07     14.03 o 
   4  -3   2      308.20      245.46      8.48 o 
   5  -3   2      286.40      274.12     12.40 o 
   6  -3   2      191.14      193.45     20.47 o 
   7  -3   2        4.82       11.96     10.79 o 
   8  -3   2       33.01       30.16     15.50 o 
  -8  -2   2       48.21       61.62     18.46 o 
  -7  -2   2        5.78       16.22     14.56 o 
  -6  -2   2      131.35      148.71     13.83 o 
  -5  -2   2      327.10      361.63     10.29 o 
  -4  -2   2      768.26      831.52     10.11 o 
  -3  -2   2     1687.69     1758.51     83.02 o 
  -2  -2   2      203.83      235.80     18.80 o 
  -1  -2   2     7389.13     7715.75    715.08 o 
   0  -2   2     5640.69     5917.92    876.68 o 
   1  -2   2    11795.28    11102.74     46.89 o 
   2  -2   2     2282.21     2192.11     20.71 o 
   3  -2   2       65.44       60.79      9.35 o 
   4  -2   2     1334.34     1176.29     14.91 o 
   5  -2   2      117.18      104.07     11.02 o 
   6  -2   2      117.87      118.66     21.94 o 
   7  -2   2       80.99       98.47     11.60 o 
   8  -2   2        9.65       14.84     13.54 o 
  -8  -1   2        1.56       -6.61     18.42 o 
  -7  -1   2      144.36      137.21     15.43 o 
  -6  -1   2      116.87      124.82     10.09 o 
  -5  -1   2      667.20      780.29     15.06 o 
  -4  -1   2     2220.27     2516.47     66.96 o 
  -3  -1   2      964.86     1126.57     37.04 o 
  -2  -1   2     6307.93     7487.54     86.85 o 
  -1  -1   2     4256.79     5268.60    139.99 o 
   0  -1   2     2535.72     2423.74    419.52 o 
   1  -1   2    10606.26     9412.03     42.85 o 
   2  -1   2      781.14      719.37     14.03 o 
   3  -1   2     2870.29     2642.08     21.78 o 
   4  -1   2      187.10      189.05     10.59 o 
   5  -1   2      767.35      780.17    111.50 o 
   6  -1   2      142.61      178.06     30.03 o 
   7  -1   2       24.41       24.40     10.99 o 
   8  -1   2       22.53       28.40     12.85 o 
  -8   0   2       94.32      115.53     19.29 o 
  -7   0   2       45.48       51.65     17.13 o 
  -6   0   2      171.47      211.75     13.61 o 
  -5   0   2      474.37      538.92     15.00 o 
  -4   0   2     2028.34     2406.21     20.79 o 
  -3   0   2     6303.58     7247.99     52.64 o 
  -2   0   2      346.25      393.33      8.52 o 
  -1   0   2    13209.54    15557.29     47.23 o 
   0   0   2     2216.12     2434.30     24.72 o 
   1   0   2    12697.04    12116.24    147.17 o 
   2   0   2     5891.96     5247.99     36.61 o 
   3   0   2       11.41       16.29      9.32 o 
   4   0   2     2886.80     2667.67     22.17 o 
   5   0   2      163.51      201.39     32.25 o 
   6   0   2      139.10      132.03      9.41 o 
   7   0   2       96.84      122.85     17.23 o 
   8   0   2        9.27       18.53     12.48 o 
  -8   1   2        2.61        7.99     15.20 o 
  -7   1   2      136.71      140.37     18.33 o 
  -6   1   2      114.68      105.38     10.99 o 
  -5   1   2      676.35      716.89     16.47 o 
  -4   1   2     2188.68     2600.84     22.02 o 
  -3   1   2      904.88     1071.00     16.78 o 
  -2   1   2     6351.44     7332.19    229.45 o 
  -1   1   2     4272.69     5328.60    137.86 o 
   0   1   2     2475.67     2492.28    292.90 o 
   1   1   2     9990.07     8766.37     59.79 o 
   2   1   2      720.79      600.70     16.95 o 
   3   1   2     2714.76     2838.49     27.91 o 
   4   1   2      212.44      269.54     13.91 o 
   5   1   2      741.32      883.38     18.06 o 
   6   1   2      135.08      161.55     29.53 o 
   7   1   2       23.05       14.15     10.55 o 
   8   1   2       23.91       28.72     14.29 o 
  -8   2   2       47.55       72.02     22.80 o 
  -7   2   2        6.07       10.95     17.88 o 
  -6   2   2      174.24      191.01     16.33 o 
  -5   2   2      316.12      372.00     14.31 o 
  -4   2   2      756.80      765.21     15.20 o 
  -3   2   2     1679.73     1801.41     21.10 o 
  -2   2   2      213.13      220.22     13.11 o 
  -1   2   2     7124.98     6736.65     41.94 o 
   0   2   2     5385.00     5372.59     36.97 o 
   1   2   2    11362.05    11147.99     47.79 o 
   2   2   2     2148.92     1962.95    321.54 o 
   3   2   2       67.92       83.62     13.19 o 
   4   2   2     1266.67     1480.31     22.73 o 
   5   2   2      141.40      187.30     16.98 o 
   6   2   2      108.36       93.55     10.30 o 
   7   2   2       78.08       85.35     11.54 o 
   8   2   2        9.67       12.31     14.87 o 
  -8   3   2       23.56       26.19     24.38 o 
  -7   3   2      125.64      119.09     20.66 o 
  -6   3   2       56.06       50.92     16.54 o 
  -5   3   2      474.15      476.17     16.36 o 
  -4   3   2      267.12      282.54     13.82 o 
  -3   3   2      239.25      227.03     12.88 o 
  -2   3   2     4086.88     4018.30     30.62 o 
  -1   3   2       48.94       50.31      9.05 o 
   0   3   2     2330.52     2095.03     20.79 o 
   1   3   2     2863.19     2620.99     21.38 o 
   3   3   2     1063.91     1011.03     26.59 o 
   4   3   2      330.72      384.88     19.10 o 
   5   3   2      238.87      271.16     19.87 o 
   6   3   2      188.34      188.39     21.82 o 
   7   3   2        4.39        4.85     14.31 o 
   8   3   2       30.36       32.77     16.76 o 
  -8   4   2       38.02       29.20     26.77 o 
  -7   4   2       23.59       27.34     19.13 o 
  -6   4   2      716.77      685.97     20.89 o 
  -5   4   2       30.72       32.92     15.16 o 
  -4   4   2      824.82      775.07     17.59 o 
  -3   4   2      783.20      666.81     15.73 o 
  -2   4   2     1218.07     1175.05     16.28 o 
  -1   4   2     4719.77     4342.77     29.28 o 
   0   4   2     1469.00     1436.79     18.09 o 
   1   4   2      337.09      316.07     11.20 o 
   3   4   2       30.85       34.77     15.79 o 
   4   4   2      575.49      514.50     22.17 o 
   5   4   2       74.12       76.26     17.70 o 
   6   4   2       24.95       19.53     12.33 o 
   7   4   2       46.26       31.75     13.88 o 
   8   4   2       20.59       21.80     18.02 o 
  -7   5   2       43.17       38.21     19.36 o 
  -6   5   2      131.88      114.17     16.76 o 
  -5   5   2      401.63      345.68     17.29 o 
  -4   5   2      132.85      117.95     13.28 o 
  -3   5   2      425.18      376.58     13.74 o 
  -2   5   2     1676.83     1534.69     19.10 o 
  -1   5   2       42.67       33.94     10.19 o 
   0   5   2     1503.97     1503.25     17.34 o 
   1   5   2      527.57      476.81     12.54 o 
   3   5   2      707.04      587.02     29.17 o 
   4   5   2      248.55      235.65     21.35 o 
   5   5   2      100.83       91.43     18.75 o 
   6   5   2       99.59       79.35     12.89 o 
   7   5   2        0.60        2.55     15.99 o 
  -7   6   2       17.49       21.93     22.14 o 
  -6   6   2      225.00      165.97     18.54 o 
  -5   6   2      275.81      260.88     17.50 o 
  -4   6   2      341.58      289.46     15.75 o 
  -3   6   2     2107.46     1920.50     20.99 o 
  -2   6   2      153.27      132.15      8.67 o 
  -1   6   2     1476.28     1393.07     17.03 o 
   0   6   2       98.90       88.37     10.06 o 
   1   6   2      163.68      149.75      7.49 o 
   4   6   2      174.46      139.44     26.27 o 
   5   6   2       78.83       80.75     25.10 o 
   6   6   2       65.26       55.60     17.20 o 
   7   6   2       18.63       13.90     19.09 o 
  -7   7   2       24.31       15.48     22.29 o 
  -6   7   2       93.28       70.18     18.02 o 
  -5   7   2      100.74       93.21     15.18 o 
  -4   7   2      401.15      366.84     15.55 o 
  -3   7   2       94.97       91.52     11.48 o 
  -2   7   2     1749.37     1586.56     18.12 o 
  -1   7   2      122.53      110.54     10.69 o 
   0   7   2     1260.17     1222.02     15.50 o 
   1   7   2     1203.61     1224.97     14.95 o 
  -7   8   2        3.39       16.66     27.15 o 
  -6   8   2       94.57       62.64     21.67 o 
  -5   8   2       67.91       50.62     18.15 o 
  -4   8   2       93.18       78.61     16.00 o 
  -3   8   2      873.15      809.82     17.12 o 
  -2   8   2      257.01      217.46     11.63 o 
  -1   8   2     1228.47     1135.14     13.99 o 
   0   8   2      455.54      412.07     12.51 o 
   1   8   2      714.04      654.30     11.24 o 
  -6   9   2       47.16       21.01     23.00 o 
  -5   9   2       42.24       29.94     16.79 o 
  -4   9   2      132.24      117.18     15.20 o 
  -3   9   2       59.55       68.91     14.48 o 
  -2   9   2      175.61      143.59     12.90 o 
  -1   9   2      135.60      127.60      8.43 o 
   0   9   2      372.19      368.78     12.49 o 
  -6  10   2       16.97       16.78     25.20 o 
  -5  10   2       29.36       16.80     20.77 o 
  -4  10   2       12.63       20.41     15.52 o 
  -3  10   2      190.84      170.72     14.95 o 
  -2  10   2       76.52       74.01     12.29 o 
  -1  10   2       97.87      102.95     13.25 o 
   0  10   2       21.04       23.20     11.88 o 
  -5  11   2        9.94       14.07     23.59 o 
  -4  11   2       22.40       23.85     19.83 o 
  -3  11   2       19.83       30.77     17.25 o 
  -2  11   2       10.14        5.41     14.74 o 
  -1  11   2        2.02        7.72     12.62 o 
  -4  12   2       18.24       22.30     20.70 o 
  -3  12   2       12.33        9.19     20.10 o 
  -2  12   2       27.98       27.71     15.96 o 
   0 -14   3       19.03       23.44     19.87 o 
  -3 -13   3       18.74       17.28     12.38 o 
  -2 -13   3       12.47       15.90     14.02 o 
  -1 -13   3       36.80       42.81     13.34 o 
   0 -13   3        2.92       12.38     13.87 o 
   1 -13   3       11.32       18.69     14.52 o 
   2 -13   3       40.29       56.20     12.90 o 
   3 -13   3       16.84       31.53     22.00 o 
  -4 -12   3       19.43       24.33     10.52 o 
  -3 -12   3       53.11       72.61     10.57 o 
  -2 -12   3      108.43       94.51     13.01 o 
  -1 -12   3       10.85       11.74     12.14 o 
   0 -12   3      122.63      129.90     12.15 o 
   1 -12   3        4.81        8.82     12.36 o 
   2 -12   3       59.85       69.35     12.95 o 
   3 -12   3        5.55        6.65     13.59 o 
   4 -12   3        7.09       15.41     15.55 o 
  -5 -11   3       22.38       27.92     11.06 o 
  -4 -11   3       34.39       52.01     10.42 o 
  -3 -11   3      192.83      163.60     17.94 o 
  -2 -11   3       46.80       52.31     10.77 o 
  -1 -11   3      191.39      188.54     11.22 o 
   0 -11   3       12.76        7.99     10.37 o 
   1 -11   3      170.64      175.95     11.42 o 
   2 -11   3       40.76       48.27     12.02 o 
   3 -11   3       57.88       77.98     16.78 o 
   4 -11   3        1.53       20.03     18.78 o 
   5 -11   3       15.63        4.72     21.54 o 
  -5 -10   3       52.42       57.68      9.31 o 
  -4 -10   3       39.46       37.76      8.26 o 
  -3 -10   3       35.71       48.44     11.34 o 
  -2 -10   3      353.04      331.11     10.45 o 
  -1 -10   3       57.14       46.03     14.70 o 
   0 -10   3      169.79      185.67      9.82 o 
   1 -10   3       19.90       19.36     10.13 o 
   2 -10   3       86.98      107.56     11.77 o 
   3 -10   3       85.15       87.63     13.91 o 
   4 -10   3       26.09       34.58     14.43 o 
   5 -10   3       10.00        8.26     13.07 o 
  -6  -9   3       28.31       35.90     10.85 o 
  -5  -9   3       44.49       56.91     10.25 o 
  -4  -9   3      166.51      203.87     12.24 o 
  -3  -9   3       92.09       88.99     18.49 o 
  -2  -9   3      169.83      177.19      9.44 o 
  -1  -9   3      110.80      111.87     14.16 o 
   0  -9   3      104.96       97.23      8.71 o 
   1  -9   3        9.92       20.46      8.69 o 
   2  -9   3      134.81      123.74      8.71 o 
   3  -9   3       26.67       50.28     13.40 o 
   4  -9   3       42.55       49.76     13.93 o 
   5  -9   3       28.83       52.90     15.64 o 
   6  -9   3       17.93       27.89     14.69 o 
  -6  -8   3       14.01       15.10      9.32 o 
  -5  -8   3      122.73      145.68     20.06 o 
  -4  -8   3        2.73        7.67      6.64 o 
  -3  -8   3      175.85      186.11      9.58 o 
  -2  -8   3      110.91      116.56      7.51 o 
  -1  -8   3       94.22       89.17      8.41 o 
   0  -8   3       63.94       61.32      6.75 o 
   1  -8   3      176.92      185.40     10.38 o 
   2  -8   3       62.89       63.42      9.18 o 
   3  -8   3       16.88       18.57      8.35 o 
   4  -8   3       12.58       14.28      9.10 o 
   5  -8   3       54.23       51.23     13.55 o 
   6  -8   3        7.10      -15.73     15.73 o 
  -7  -7   3       11.02       23.63     13.00 o 
  -6  -7   3       29.16       26.10      8.73 o 
  -5  -7   3       24.94       42.42     11.31 o 
  -4  -7   3      174.45      221.54      9.77 o 
  -3  -7   3       58.84       64.79     13.34 o 
  -2  -7   3      241.75      236.67     15.73 o 
  -1  -7   3      670.31      660.80     49.55 o 
   0  -7   3        9.53        6.73      7.94 o 
   1  -7   3      416.71      420.94      8.46 o 
   2  -7   3      164.32      183.44     10.47 o 
   3  -7   3       12.51        9.39     11.14 o 
   4  -7   3      108.37      110.05     11.59 o 
   5  -7   3       25.19       36.32      9.50 o 
   6  -7   3        8.95       15.62     15.62 o 
   7  -7   3       11.55        3.40     17.38 o 
  -7  -6   3       69.54       65.93     17.12 o 
  -6  -6   3       20.27       28.90     10.78 o 
  -5  -6   3      180.07      211.52      9.89 o 
  -4  -6   3      140.74      143.36      7.49 o 
  -3  -6   3      530.49      663.33     46.90 o 
  -2  -6   3     1404.33     1399.07     18.42 o 
  -1  -6   3       71.75       51.02     10.79 o 
   0  -6   3     2397.50     2290.84     86.64 o 
   1  -6   3        6.42       11.43      7.43 o 
   2  -6   3      583.22      593.52     12.33 o 
   3  -6   3      404.62      410.37     12.65 o 
   4  -6   3       72.57       65.91     10.84 o 
   5  -6   3      186.74      175.45     13.30 o 
   6  -6   3       23.07       39.72     15.49 o 
   7  -6   3        9.79       -1.50     18.33 o 
  -7  -5   3        6.34       33.18     17.96 o 
  -6  -5   3      164.31      204.63     18.74 o 
  -5  -5   3      166.93      195.69      9.50 o 
  -4  -5   3      505.06      587.08     30.98 o 
  -3  -5   3      619.01      727.47     15.11 o 
  -2  -5   3      259.56      289.16     41.55 o 
  -1  -5   3     3273.47     3097.41     23.34 o 
   0  -5   3       55.65       57.02      8.15 o 
   1  -5   3     4354.54     4501.33    334.95 o 
   2  -5   3      591.73      534.82     10.37 o 
   3  -5   3      276.14      265.39     10.90 o 
   4  -5   3      545.54      487.20     10.32 o 
   5  -5   3      135.79      129.06     12.33 o 
   6  -5   3       80.35       76.80     14.23 o 
   7  -5   3        1.29        9.75     12.22 o 
  -8  -4   3        8.97        7.64     19.39 o 
  -7  -4   3      129.49      142.29     12.68 o 
  -6  -4   3       21.08       14.68      9.59 o 
  -5  -4   3      653.51      733.27     10.91 o 
  -4  -4   3      575.96      680.23     17.12 o 
  -3  -4   3     1322.86     1516.76     22.93 o 
  -2  -4   3     3742.13     4335.15    239.32 o 
  -1  -4   3      397.23      435.19     46.75 o 
   0  -4   3     4027.62     4224.94    514.51 o 
   1  -4   3      578.31      642.46     59.41 o 
   2  -4   3     1979.98     1876.65     18.06 o 
   3  -4   3     1009.33      950.47     13.71 o 
   4  -4   3       82.20       67.26      8.18 o 
   5  -4   3      465.80      492.45     13.99 o 
   6  -4   3        6.64        8.53     13.36 o 
   7  -4   3       60.96       63.24     11.74 o 
  -8  -3   3       39.14       58.81     18.69 o 
  -7  -3   3       39.84       35.51     15.05 o 
  -6  -3   3      541.12      545.67     12.44 o 
  -5  -3   3       78.31      103.98      8.41 o 
  -4  -3   3     1166.64     1309.45     11.43 o 
  -3  -3   3     1008.54     1079.21     24.68 o 
  -2  -3   3      297.32      296.16     21.60 o 
  -1  -3   3     3511.75     3744.67    461.37 o 
   0  -3   3       37.15       37.12      6.76 o 
   1  -3   3     5064.38     5225.42    266.85 o 
   2  -3   3     3259.84     3143.69     21.10 o 
   3  -3   3      370.67      335.67     11.32 o 
   4  -3   3     1319.26     1019.55     12.77 o 
   5  -3   3      173.71      168.82     12.24 o 
   6  -3   3      164.55      113.91      9.90 o 
   7  -3   3       23.33       28.83     10.61 o 
   8  -3   3       12.56       13.97     13.98 o 
  -8  -2   3       69.69       76.16     18.58 o 
  -7  -2   3      150.40      138.78     12.55 o 
  -6  -2   3      216.22      223.01     14.80 o 
  -5  -2   3     1291.83     1436.17     21.69 o 
  -4  -2   3      329.07      357.63     29.27 o 
  -3  -2   3     2848.82     3141.36     59.94 o 
  -2  -2   3     6648.69     7750.13    214.88 o 
  -1  -2   3     2774.66     3087.84    236.99 o 
   0  -2   3    10516.02    10490.21   1420.60 o 
   1  -2   3     4098.63     4066.03     58.83 o 
   2  -2   3     2914.23     2989.52     23.19 o 
   3  -2   3     1802.84     1785.03     17.96 o 
   4  -2   3      228.99      198.92      8.44 o 
   5  -2   3      392.20      300.91      9.81 o 
   6  -2   3       23.73       34.52      9.49 o 
   7  -2   3       22.72       28.47     10.51 o 
   8  -2   3        6.43       22.44     13.69 o 
  -8  -1   3        5.81        7.44     20.64 o 
  -7  -1   3      136.38      132.74     15.92 o 
  -6  -1   3      369.69      393.12     14.05 o 
  -5  -1   3       95.97      117.82     11.76 o 
  -4  -1   3     1689.04     1873.73     37.23 o 
  -3  -1   3     1366.08     1594.77    100.62 o 
  -2  -1   3     1617.08     1767.67     18.63 o 
  -1  -1   3     9485.55    10782.04    431.65 o 
   0  -1   3      840.93      891.22     99.89 o 
   1  -1   3     7666.38     6586.80    184.31 o 
   2  -1   3     1386.87     1346.53     18.15 o 
   3  -1   3      308.02      290.31     11.57 o 
   4  -1   3      932.83      887.62     14.83 o 
   5  -1   3      241.41      219.84     11.82 o 
   6  -1   3       68.45       79.86     11.59 o 
   7  -1   3       63.92       84.25     14.20 o 
   8  -1   3        0.88        0.89     12.69 o 
  -8   0   3       78.33       84.14     21.48 o 
  -7   0   3      108.83       92.83     17.54 o 
  -6   0   3      146.74      147.08     14.31 o 
  -5   0   3     1306.77     1414.65     17.53 o 
  -4   0   3       31.98       29.65      7.88 o 
  -3   0   3     1995.94     2163.69     13.41 o 
  -2   0   3     1847.10     1969.33    164.90 o 
  -1   0   3     3887.80     4770.08     88.25 o 
   0   0   3     3534.24     3492.10     60.57 o 
   1   0   3     6757.82     6057.91    630.52 o 
   2   0   3     1486.75     1320.72     62.71 o 
   3   0   3      738.06      659.40     14.08 o 
   4   0   3        3.37        9.22     10.08 o 
   5   0   3       53.85       56.31      8.26 o 
   6   0   3       80.81       97.46     14.39 o 
   7   0   3       13.44       15.16     11.01 o 
   8   0   3        5.89       12.96     14.20 o 
  -8   1   3        5.41        9.26     20.11 o 
  -7   1   3      138.27      155.42     18.37 o 
  -6   1   3      352.63      369.39     15.81 o 
  -5   1   3       94.72       96.62     10.26 o 
  -4   1   3     1747.85     1837.78     19.52 o 
  -3   1   3     1438.85     1762.24     13.04 o 
  -2   1   3     1683.07     1738.14     44.33 o 
  -1   1   3    10206.82    11621.54    212.91 o 
   0   1   3      854.99      974.09     72.65 o 
   1   1   3     8314.83     8029.15    320.38 o 
   2   1   3     1340.25     1267.12     33.04 o 
   3   1   3      319.61      295.76     13.63 o 
   4   1   3      906.46      946.54    129.78 o 
   5   1   3      242.73      262.92     39.36 o 
   6   1   3       75.07       84.27     15.09 o 
   7   1   3       63.69       81.53     11.38 o 
   8   1   3        0.52       -1.34     15.26 o 
  -8   2   3       67.93       53.50     23.24 o 
  -7   2   3      154.71      131.61     14.23 o 
  -6   2   3      210.09      186.02     16.40 o 
  -5   2   3     1221.48     1225.53     17.99 o 
  -4   2   3      356.37      409.25     14.17 o 
  -3   2   3     2830.18     3024.81     24.28 o 
  -2   2   3     6840.35     6755.45     36.16 o 
  -1   2   3     2757.58     3041.71    166.71 o 
   0   2   3    10750.97    10926.87   1603.44 o 
   1   2   3     3883.05     4134.74    546.14 o 
   2   2   3     2995.19     2930.17    194.47 o 
   3   2   3     1830.64     1900.05    291.62 o 
   4   2   3      250.65      291.75     46.98 o 
   5   2   3      452.08      465.82     68.55 o 
   6   2   3       23.78       35.78     10.90 o 
   7   2   3       25.84       32.50     12.55 o 
   8   2   3        7.41        6.99     16.58 o 
  -8   3   3       41.35       35.82     25.30 o 
  -7   3   3       34.69       50.47     20.23 o 
  -6   3   3      552.39      553.48     19.43 o 
  -5   3   3       69.28       78.24     13.72 o 
  -4   3   3     1168.50     1202.53     18.43 o 
  -3   3   3      994.34     1027.61     17.39 o 
  -2   3   3      319.18      283.10     12.97 o 
  -1   3   3     3675.80     3367.57     26.30 o 
   0   3   3       40.73       40.63      7.21 o 
   1   3   3     4994.44     5073.16     28.96 o 
   2   3   3     3338.66     3457.24     23.31 o 
   3   3   3      360.92      329.24     49.23 o 
   4   3   3     1346.80     1283.48    188.20 o 
   5   3   3      171.15      166.47     26.28 o 
   6   3   3      167.99      164.68     22.86 o 
   7   3   3       21.64       18.44     12.98 o 
   8   3   3       12.80        9.35     18.31 o 
  -8   4   3        8.20        6.07     25.85 o 
  -7   4   3      127.82      105.34     19.40 o 
  -6   4   3       16.69       16.10     17.36 o 
  -5   4   3      656.42      627.20     17.29 o 
  -4   4   3      576.56      595.77     16.40 o 
  -3   4   3     1371.07     1285.87     17.84 o 
  -2   4   3     3533.71     3437.94     25.62 o 
  -1   4   3      361.68      342.59     12.04 o 
   0   4   3     4012.73     3954.38     26.01 o 
   1   4   3      488.50      502.10     10.67 o 
   2   4   3     1999.71     1916.68     17.82 o 
   4   4   3       88.82       80.75     14.68 o 
   5   4   3      508.92      461.58     24.64 o 
   6   4   3        6.74        6.69     12.48 o 
   7   4   3       61.48       51.83     16.54 o 
  -7   5   3        9.33        7.87     21.28 o 
  -6   5   3      149.21      134.04     19.17 o 
  -5   5   3      157.28      131.55     16.46 o 
  -4   5   3      549.34      522.67     15.33 o 
  -3   5   3      601.72      516.29     14.47 o 
  -2   5   3      287.25      252.48     11.49 o 
  -1   5   3     3256.94     2928.72     22.34 o 
   0   5   3       56.89       48.88     10.19 o 
   1   5   3     4384.71     3995.00     22.77 o 
   2   5   3      589.06      601.74     12.85 o 
   5   5   3      138.75      102.29     21.80 o 
   6   5   3       81.62       71.70     17.30 o 
   7   5   3        2.13        2.43     18.79 o 
  -7   6   3       64.16       55.34     20.29 o 
  -6   6   3       24.59       18.32     18.54 o 
  -5   6   3      181.96      170.55     15.92 o 
  -4   6   3      132.39      114.44     13.97 o 
  -3   6   3      492.49      468.33     14.49 o 
  -2   6   3     1334.35     1239.59     16.78 o 
  -1   6   3       71.58       77.12      7.58 o 
   0   6   3     2347.55     2114.06     17.04 o 
   1   6   3        4.58       12.28      6.63 o 
   2   6   3      551.01      492.40      9.67 o 
  -7   7   3       10.68       17.86     23.06 o 
  -6   7   3       22.25        2.28     18.28 o 
  -5   7   3       27.83       18.35     14.05 o 
  -4   7   3      154.59      136.92     14.53 o 
  -3   7   3       74.13       75.10     11.79 o 
  -2   7   3      247.99      214.14     11.80 o 
  -1   7   3      636.30      582.33     11.09 o 
   0   7   3        7.12        7.00     10.07 o 
   1   7   3      341.70      310.34     11.26 o 
  -6   8   3       12.46       11.16     19.69 o 
  -5   8   3      130.06      107.69     16.44 o 
  -4   8   3        3.89       14.05     14.22 o 
  -3   8   3      196.30      202.18     13.92 o 
  -2   8   3      119.52      114.51     12.20 o 
  -1   8   3       84.14       70.00     11.79 o 
   0   8   3       57.22       58.79     11.13 o 
   1   8   3      199.92      190.73     11.93 o 
  -6   9   3       34.90       23.06     20.92 o 
  -5   9   3       48.91       44.30     17.36 o 
  -4   9   3      175.32      171.18     15.97 o 
  -3   9   3      100.55       83.50     14.01 o 
  -2   9   3      174.32      161.10     13.27 o 
  -1   9   3      121.38      119.72     12.54 o 
   0   9   3      103.39       98.27     12.07 o 
   1   9   3        7.98       13.42     11.22 o 
  -5  10   3       49.79       52.08     19.33 o 
  -4  10   3       41.12       38.19     17.16 o 
  -3  10   3       36.67       32.67     14.33 o 
  -2  10   3      386.38      341.42     15.05 o 
  -1  10   3       58.00       58.02     12.04 o 
   0  10   3      175.04      172.88     13.05 o 
  -5  11   3       22.32       24.05     20.91 o 
  -4  11   3       32.72       26.37     19.21 o 
  -3  11   3      192.54      153.13     17.12 o 
  -2  11   3       41.29       44.21     14.56 o 
  -1  11   3      190.57      200.85     14.63 o 
   0  11   3       11.71       17.68     12.67 o 
  -4  12   3       18.76       17.06     20.64 o 
  -3  12   3       54.67       46.25     17.85 o 
  -2  12   3      113.43      113.58     15.45 o 
  -1  12   3        9.09        4.33     13.70 o 
  -3  13   3       17.39       23.35     21.52 o 
  -2  13   3       11.74       13.17     18.18 o 
  -2 -13   4       19.73       30.31     11.90 o 
  -1 -13   4        7.33       17.86     11.04 o 
   0 -13   4        1.70        6.03     10.96 o 
   1 -13   4       11.27        4.45     10.52 o 
   2 -13   4       16.35       17.64     15.50 o 
  -4 -12   4        1.33        8.41     11.78 o 
  -3 -12   4        7.98       13.32     10.95 o 
  -2 -12   4       50.37       66.28     10.18 o 
  -1 -12   4        7.08        9.26      9.60 o 
   0 -12   4       14.50       22.90      9.51 o 
   1 -12   4       19.96       30.27     10.37 o 
   2 -12   4        8.51       10.91     12.26 o 
   3 -12   4        1.56        6.39     17.13 o 
  -5 -11   4        3.51        4.48     12.44 o 
  -4 -11   4        4.35       15.11      9.81 o 
  -3 -11   4       17.89       22.28      9.50 o 
  -2 -11   4        0.55        1.81      8.72 o 
  -1 -11   4        3.91       17.31      8.47 o 
   0 -11   4       27.01       41.32      8.55 o 
   1 -11   4       12.13       12.56      9.39 o 
   2 -11   4       23.93       38.98      9.62 o 
   3 -11   4       12.80       13.82     15.34 o 
   4 -11   4       28.49       44.20     17.18 o 
  -5 -10   4        4.18       14.05     10.91 o 
  -4 -10   4       40.57       55.15      9.78 o 
  -3 -10   4        4.09       15.13      8.67 o 
  -2 -10   4      150.94      171.32     12.30 o 
  -1 -10   4       79.34      102.24     16.22 o 
   0 -10   4       15.00       22.24      7.61 o 
   1 -10   4       95.23      102.57     11.30 o 
   2 -10   4        2.05        4.44      8.43 o 
   3 -10   4       96.97       91.02     14.88 o 
   4 -10   4       13.66       22.56     15.77 o 
   5 -10   4       19.01       31.21     18.59 o 
  -6  -9   4        6.63        6.31     11.02 o 
  -5  -9   4      134.76      153.75     15.55 o 
  -4  -9   4       31.18       41.61      9.23 o 
  -3  -9   4      358.42      387.96     25.69 o 
  -2  -9   4      132.88      148.39     12.16 o 
  -1  -9   4       88.73      106.22      9.92 o 
   0  -9   4      508.83      583.58     41.82 o 
   1  -9   4        5.06       10.80      7.71 o 
   2  -9   4      460.26      467.82     34.19 o 
   3  -9   4       56.36       63.60     13.24 o 
   4  -9   4       41.07       49.32     13.32 o 
   5  -9   4       23.34       13.04     17.20 o 
   6  -9   4        8.88       30.97     20.13 o 
  -6  -8   4       89.38       92.54      9.44 o 
  -5  -8   4       66.88       72.10      9.72 o 
  -4  -8   4      400.61      488.16     11.67 o 
  -3  -8   4      179.83      184.01     11.53 o 
  -2  -8   4     1682.32     1840.10    130.63 o 
  -1  -8   4      617.43      680.36     53.04 o 
   0  -8   4      241.56      278.94     19.02 o 
   1  -8   4      754.09      785.24     54.24 o 
   2  -8   4      145.38      130.54     10.28 o 
   3  -8   4      272.56      279.59     13.35 o 
   4  -8   4       64.94       63.65     12.40 o 
   5  -8   4        5.31        1.60     15.57 o 
   6  -8   4       31.67       26.25     18.27 o 
  -7  -7   4       25.66       18.09     11.58 o 
  -6  -7   4       56.05       67.72      9.60 o 
  -5  -7   4      346.94      381.90     24.19 o 
  -4  -7   4       81.05      108.10      9.67 o 
  -3  -7   4      537.84      636.90     62.71 o 
  -2  -7   4      599.91      703.33    100.95 o 
  -1  -7   4      785.41      854.90     88.98 o 
   0  -7   4     1845.15     1972.21    142.76 o 
   1  -7   4        1.13        4.93      5.86 o 
   2  -7   4      933.37      969.85     14.72 o 
   3  -7   4      212.14      235.51     12.12 o 
   4  -7   4       96.94       76.83     11.63 o 
   5  -7   4       40.82       48.86     14.67 o 
   6  -7   4       19.05       33.85     14.84 o 
   7  -7   4        9.26       29.16     18.03 o 
  -7  -6   4       96.36      115.58     17.36 o 
  -6  -6   4      130.30      148.48     11.42 o 
  -5  -6   4      347.00      364.69     28.44 o 
  -4  -6   4      434.77      484.48      8.70 o 
  -3  -6   4       94.34      101.48      8.44 o 
  -2  -6   4      605.73      697.80     69.47 o 
  -1  -6   4     1489.15     1560.85     96.74 o 
   0  -6   4      232.45      237.18     15.15 o 
   1  -6   4     2013.15     1973.09    160.65 o 
   2  -6   4      130.36      118.60     10.49 o 
   3  -6   4      395.32      357.49     11.55 o 
   4  -6   4      127.40      126.12     11.90 o 
   5  -6   4        6.71       18.89     13.58 o 
   6  -6   4       38.24       54.81     11.11 o 
   7  -6   4        6.58       -1.52     18.50 o 
  -7  -5   4       32.67       39.84     12.84 o 
  -6  -5   4      221.70      247.31     10.52 o 
  -5  -5   4      223.16      251.62      9.48 o 
  -4  -5   4      214.48      241.80     14.06 o 
  -3  -5   4      951.42     1005.92     17.51 o 
  -2  -5   4      473.18      483.19     23.56 o 
  -1  -5   4      841.33      920.63     99.60 o 
   0  -5   4      887.07      895.64     87.49 o 
   1  -5   4      109.07       96.74      9.62 o 
   2  -5   4      574.30      517.73      9.89 o 
   3  -5   4      116.34      125.69     10.72 o 
   4  -5   4       40.49       53.44     11.13 o 
   5  -5   4      339.03      318.42     12.99 o 
   6  -5   4       12.50       15.90     14.31 o 
   7  -5   4       22.15       15.63     12.55 o 
  -7  -4   4      183.82      199.93     16.95 o 
  -6  -4   4       81.23       83.81      9.81 o 
  -5  -4   4      841.38      931.50     11.05 o 
  -4  -4   4     1243.63     1411.14     11.87 o 
  -3  -4   4      124.87      138.22     15.11 o 
  -2  -4   4     1840.02     2014.82    209.24 o 
  -1  -4   4      888.23      949.96    117.23 o 
   0  -4   4      520.29      578.16     55.97 o 
   1  -4   4     1146.32     1118.20    112.41 o 
   2  -4   4      198.28      205.95     10.85 o 
   3  -4   4      361.74      320.40      9.01 o 
   4  -4   4      296.62      286.31     11.69 o 
   5  -4   4       76.54       78.49     12.02 o 
   6  -4   4       35.87       54.48      9.91 o 
   7  -4   4       27.73       46.94     16.62 o 
  -8  -3   4       46.87       50.13     21.30 o 
  -7  -3   4        7.79       18.36     12.81 o 
  -6  -3   4      198.40      208.64      9.88 o 
  -5  -3   4      339.84      344.89     10.43 o 
  -4  -3   4      224.00      238.47      7.22 o 
  -3  -3   4     1817.03     1938.54    117.15 o 
  -2  -3   4     1234.53     1474.82     38.72 o 
  -1  -3   4     1637.65     1718.62    208.58 o 
   0  -3   4     1664.86     1710.10    133.61 o 
   1  -3   4      116.50      116.97      8.92 o 
   2  -3   4     1162.48     1145.91     15.39 o 
   3  -3   4      209.29      197.79      8.47 o 
   4  -3   4      346.00      355.22     11.54 o 
   5  -3   4      341.63      277.75      9.95 o 
   6  -3   4       20.61       24.43     13.55 o 
   7  -3   4       20.80       32.92     10.97 o 
  -8  -2   4        7.85        8.79     21.02 o 
  -7  -2   4      127.91      139.09     15.72 o 
  -6  -2   4      129.59      146.15     14.81 o 
  -5  -2   4      263.38      257.21     21.93 o 
  -4  -2   4     2235.99     2386.70     89.34 o 
  -3  -2   4       57.54       75.86      5.55 o 
  -2  -2   4     2721.52     3072.33     21.36 o 
  -1  -2   4     1722.97     1789.91     58.61 o 
   0  -2   4     1312.72     1350.24    140.40 o 
   1  -2   4     1372.59     1195.87     14.02 o 
   2  -2   4      838.25      802.87     12.65 o 
   3  -2   4      760.02      773.82     13.82 o 
   4  -2   4      136.41      110.41      8.10 o 
   5  -2   4      154.52      113.68      8.71 o 
   6  -2   4       88.82       82.91     13.76 o 
   7  -2   4        2.63       10.65     11.11 o 
   8  -2   4       12.35        7.54     13.13 o 
  -8  -1   4       25.38       18.33     18.99 o 
  -7  -1   4       49.32       51.81     12.30 o 
  -6  -1   4      181.42      163.01     14.83 o 
  -5  -1   4     1108.09     1237.38     32.82 o 
  -4  -1   4       65.77       88.25      7.93 o 
  -3  -1   4     3463.16     3812.98    107.32 o 
  -2  -1   4     1543.81     1741.76     13.54 o 
  -1  -1   4     1129.98     1199.15     57.49 o 
   0  -1   4     4984.18     4957.13    277.28 o 
   1  -1   4      421.05      387.40     10.24 o 
   2  -1   4     5086.01     4193.22    209.41 o 
   3  -1   4      471.05      451.05     12.33 o 
   4  -1   4      849.48      781.15     14.75 o 
   5  -1   4      211.75      178.41     11.90 o 
   6  -1   4       27.61       21.38      9.15 o 
   7  -1   4       65.70       71.08     17.60 o 
   8  -1   4        1.61        9.67     13.49 o 
  -8   0   4       14.83        8.60     15.75 o 
  -7   0   4      128.55      131.36     16.21 o 
  -6   0   4      348.59      347.33     11.52 o 
  -5   0   4       26.09       40.72     11.71 o 
  -4   0   4     2752.67     2827.28    113.87 o 
  -3   0   4      135.07      136.27      7.92 o 
  -2   0   4     2989.22     3216.41    101.34 o 
  -1   0   4     4727.38     5330.10     54.40 o 
   0   0   4      857.08      892.11     12.42 o 
   1   0   4     3219.90     2853.05     19.54 o 
   2   0   4      103.33       98.19      7.16 o 
   3   0   4     2413.42     2088.43     21.69 o 
   4   0   4      596.80      574.98     14.05 o 
   5   0   4      876.74      723.55     15.22 o 
   6   0   4      103.55      105.80     27.44 o 
   7   0   4        0.43        3.42     11.13 o 
   8   0   4       37.10       39.07     14.11 o 
  -8   1   4       32.04       16.03     22.87 o 
  -7   1   4       46.54       48.74     13.32 o 
  -6   1   4      199.61      228.14     15.59 o 
  -5   1   4     1028.96     1119.79     17.40 o 
  -4   1   4       70.07       93.79     11.77 o 
  -3   1   4     3327.64     3412.46     76.05 o 
  -2   1   4     1447.71     1600.94     97.74 o 
  -1   1   4     1228.90     1262.89    116.35 o 
   0   1   4     4817.33     4943.06    554.71 o 
   1   1   4      395.06      394.75     31.24 o 
   2   1   4     5012.32     4808.65    322.28 o 
   3   1   4      444.94      407.10     13.55 o 
   4   1   4      830.61      617.02     15.14 o 
   5   1   4      200.44      240.73     37.53 o 
   6   1   4       27.08       18.82      9.96 o 
   7   1   4       64.66       68.46     12.32 o 
   8   1   4        1.60        8.76     16.30 o 
  -8   2   4        7.08        8.88     23.52 o 
  -7   2   4      135.18      126.70     18.99 o 
  -6   2   4      130.22      133.01     14.87 o 
  -5   2   4      311.39      318.97     15.56 o 
  -4   2   4     2098.52     1914.84     17.65 o 
  -3   2   4       47.66       50.20      8.39 o 
  -2   2   4     2431.18     2660.58    164.60 o 
  -1   2   4     1550.19     1685.02    165.03 o 
   0   2   4     1323.44     1337.74    160.35 o 
   1   2   4     1451.48     1465.20    139.34 o 
   2   2   4      868.90      825.67     11.29 o 
   3   2   4      730.00      595.36     18.57 o 
   4   2   4      116.24      130.44     23.79 o 
   5   2   4      148.23      145.65     17.42 o 
   6   2   4       86.90       77.42     10.54 o 
   7   2   4        2.72       11.06     14.26 o 
   8   2   4       11.19       13.16     16.53 o 
  -8   3   4       46.51       29.49     21.89 o 
  -7   3   4        6.84        8.42     17.91 o 
  -6   3   4      194.54      212.06     17.50 o 
  -5   3   4      348.79      353.28     16.09 o 
  -4   3   4      247.02      243.67     12.77 o 
  -3   3   4     1816.03     1544.12     16.81 o 
  -2   3   4     1196.67     1215.39     17.50 o 
  -1   3   4     1804.35     1749.46     19.16 o 
   0   3   4     1745.88     1825.97    214.56 o 
   1   3   4      112.63      126.85     10.79 o 
   2   3   4     1022.62      874.94     12.55 o 
   3   3   4      234.88      240.89     28.98 o 
   4   3   4      311.52      282.90     26.06 o 
   5   3   4      362.63      359.97     72.34 o 
   6   3   4       19.32       26.91     12.66 o 
   7   3   4       19.90       20.86     15.46 o 
  -7   4   4      177.73      139.00     21.32 o 
  -6   4   4       89.37       82.95     17.79 o 
  -5   4   4      860.72      828.13     18.51 o 
  -4   4   4     1226.20     1040.50     15.30 o 
  -3   4   4      133.21      141.52     12.58 o 
  -2   4   4     1985.74     1853.23     19.13 o 
  -1   4   4      804.94      719.14     12.43 o 
   0   4   4      552.22      541.19     13.10 o 
   1   4   4     1119.34     1001.40     13.10 o 
   2   4   4      192.58      190.20     10.24 o 
   5   4   4       68.60       61.49     15.74 o 
   6   4   4       41.89       43.92     16.11 o 
   7   4   4       26.58       29.89     18.28 o 
  -7   5   4       33.94       35.68     19.70 o 
  -6   5   4      214.32      193.82     18.90 o 
  -5   5   4      217.96      197.42     16.81 o 
  -4   5   4      216.56      203.49     13.71 o 
  -3   5   4      948.03      770.42     15.03 o 
  -2   5   4      493.72      445.13     13.13 o 
  -1   5   4      847.68      717.97     13.75 o 
   0   5   4      898.48      808.20     14.16 o 
   1   5   4      102.55      114.29     10.38 o 
   2   5   4      630.84      530.25     10.04 o 
  -7   6   4       91.32       46.03     23.04 o 
  -6   6   4      131.79      108.36     17.88 o 
  -5   6   4      350.67      289.88     15.97 o 
  -4   6   4      422.94      374.90     14.63 o 
  -3   6   4       97.36       80.85     11.74 o 
  -2   6   4      666.70      559.97     13.10 o 
  -1   6   4     1581.75     1495.59     16.64 o 
   0   6   4      222.08      188.86     10.54 o 
   1   6   4     2093.17     2090.07     17.85 o 
   2   6   4      136.22      128.34     10.61 o 
  -7   7   4       26.11       17.81     24.13 o 
  -6   7   4       52.24       36.19     19.26 o 
  -5   7   4      362.50      297.59     16.75 o 
  -4   7   4       77.19       69.26     13.36 o 
  -3   7   4      545.85      501.34     14.56 o 
  -2   7   4      580.92      519.18     13.92 o 
  -1   7   4      758.00      768.05     14.20 o 
   0   7   4     1894.04     1924.57     17.67 o 
   1   7   4        1.25       -7.57      7.57 o 
   2   7   4      975.01      956.94     14.49 o 
  -6   8   4       86.01       55.51     21.25 o 
  -5   8   4       58.01       44.64     17.72 o 
  -4   8   4      398.99      364.26     16.39 o 
  -3   8   4      168.54      152.41     13.00 o 
  -2   8   4     1726.12     1652.91     18.82 o 
  -1   8   4      593.36      538.64     11.41 o 
   0   8   4      243.67      229.24      9.37 o 
   1   8   4      767.08      736.79     11.37 o 
   2   8   4      147.52      140.48     11.00 o 
  -6   9   4        4.78       25.72     22.95 o 
  -5   9   4      130.16       82.25     16.68 o 
  -4   9   4       28.20       20.83     16.11 o 
  -3   9   4      346.89      316.86     15.72 o 
  -2   9   4      117.03       96.80     12.98 o 
  -1   9   4       91.59       98.41      8.96 o 
   0   9   4      488.70      448.37     10.81 o 
   1   9   4        6.40        5.19      7.95 o 
  -5  10   4        5.61        8.04     19.49 o 
  -4  10   4       37.53       37.28     17.14 o 
  -3  10   4        4.62       17.81     13.80 o 
  -2  10   4      136.27      132.70     13.49 o 
  -1  10   4       73.84       90.36     13.24 o 
   0  10   4       16.41       26.30     11.47 o 
   1  10   4       94.18       79.92      9.77 o 
  -5  11   4        1.94       -3.83     22.21 o 
  -4  11   4        5.66       -1.86     17.86 o 
  -3  11   4       19.57       24.73     16.82 o 
  -2  11   4        0.08        8.66     14.28 o 
  -1  11   4        2.99       33.89     13.26 o 
   0  11   4       28.79       44.15     13.91 o 
   1  11   4       11.84        9.66     10.22 o 
  -4  12   4        1.12        0.00     21.01 o 
  -3  12   4        8.88       10.66     18.28 o 
  -2  12   4       44.51       42.48     16.01 o 
  -1  12   4        8.32        3.99     15.80 o 
   0  12   4       12.97        8.71     14.42 o 
  -2  13   4       22.53       18.42     17.59 o 
  -1  13   4        8.69       16.99     18.47 o 
  -2 -13   5       42.29       57.02     11.68 o 
  -1 -13   5       24.74       30.27     11.79 o 
   0 -13   5        7.48       24.61     12.00 o 
   1 -13   5       29.26       29.49     13.55 o 
   2 -13   5       25.14       53.62     21.97 o 
  -3 -12   5       35.36       57.47     11.50 o 
  -2 -12   5        8.94       10.02      9.97 o 
  -1 -12   5       93.21      115.08     10.55 o 
   0 -12   5       25.73       28.06     10.34 o 
   1 -12   5       12.33       26.17     11.55 o 
   2 -12   5       21.55       26.43     18.40 o 
   3 -12   5        4.86       16.66     17.77 o 
  -4 -11   5       30.22       30.70      9.82 o 
  -3 -11   5       26.45       24.66     10.11 o 
  -2 -11   5      127.22      147.82      8.25 o 
  -1 -11   5       23.68       22.31      9.69 o 
   0 -11   5       31.83       34.92      8.11 o 
   1 -11   5       61.55       69.50      8.63 o 
   2 -11   5       26.50       27.75     16.46 o 
   3 -11   5       76.16       74.16     15.65 o 
   4 -11   5        7.50       20.02     17.69 o 
  -5 -10   5       46.65       60.69     10.59 o 
  -4 -10   5       61.67       71.06      8.21 o 
  -3 -10   5      151.86      174.08      8.44 o 
  -2 -10   5       19.89       25.08      8.37 o 
  -1 -10   5       76.73       99.64      8.08 o 
   0 -10   5       97.61      105.27      8.89 o 
   1 -10   5        7.81       13.61      9.26 o 
   2 -10   5      106.45      115.50     14.61 o 
   3 -10   5        1.38       -1.52     13.73 o 
   4 -10   5       38.85       59.57     11.68 o 
   5 -10   5        0.54       -4.10     18.04 o 
  -6  -9   5       11.46       10.83     10.98 o 
  -5  -9   5       29.65       38.83      8.65 o 
  -4  -9   5       55.46       75.56      9.40 o 
  -3  -9   5      133.35      136.73      8.54 o 
  -2  -9   5      317.09      341.60     20.31 o 
  -1  -9   5      138.65      140.44     12.04 o 
   0  -9   5      101.53      115.13      8.90 o 
   1  -9   5      124.52      126.06     10.00 o 
   2  -9   5       52.06       50.20      8.98 o 
   3  -9   5      101.35       99.78     13.55 o 
   4  -9   5        7.99       22.05     13.81 o 
   5  -9   5        5.52       16.30     16.22 o 
  -6  -8   5       86.32      116.30     13.82 o 
  -5  -8   5        3.87       13.82     11.24 o 
  -4  -8   5      120.07      126.16     10.59 o 
  -3  -8   5       74.58      101.05      9.20 o 
  -2  -8   5       65.81       83.50      8.71 o 
  -1  -8   5       14.12       11.58      7.11 o 
   0  -8   5        7.53        8.99      7.26 o 
   1  -8   5      113.77      108.54      7.00 o 
   2  -8   5       19.08       22.79     11.63 o 
   3  -8   5       16.86        4.01     11.75 o 
   4  -8   5       16.43       15.55     13.82 o 
   5  -8   5        5.10        5.78     16.35 o 
   6  -8   5        3.70       10.86     18.73 o 
  -7  -7   5       30.79       31.50     11.80 o 
  -6  -7   5        1.51       23.38     15.15 o 
  -5  -7   5      110.17      132.47      9.98 o 
  -4  -7   5       94.65      117.63     10.02 o 
  -3  -7   5      134.73      163.30     16.32 o 
  -2  -7   5      163.95      182.78     20.11 o 
  -1  -7   5      380.90      426.38     63.47 o 
   0  -7   5      721.10      770.03     50.94 o 
   1  -7   5      430.59      471.16     35.34 o 
   2  -7   5      142.48      130.44     11.68 o 
   3  -7   5      112.27      117.02     11.45 o 
   4  -7   5       26.57       44.20     11.83 o 
   5  -7   5       27.28       22.97     13.68 o 
   6  -7   5       16.40       28.12     12.17 o 
  -7  -6   5        6.10       20.86     13.67 o 
  -6  -6   5      159.21      168.30     17.82 o 
  -5  -6   5      175.20      193.36     14.36 o 
  -4  -6   5      230.80      244.81     19.72 o 
  -3  -6   5      904.03     1066.30     75.50 o 
  -2  -6   5       48.32       48.68      5.65 o 
  -1  -6   5     1164.47     1285.63    108.99 o 
   0  -6   5      350.97      384.21     69.16 o 
   1  -6   5      505.93      492.36     23.81 o 
   2  -6   5      459.26      461.11     12.72 o 
   3  -6   5       18.87       14.92      7.80 o 
   4  -6   5      179.09      170.54     12.79 o 
   5  -6   5       11.21       18.22     14.28 o 
   6  -6   5       35.52       31.91     15.77 o 
   7  -6   5       12.95        2.27     17.61 o 
  -7  -5   5       64.09       95.57     19.29 o 
  -6  -5   5       80.32       80.35     10.54 o 
  -5  -5   5      180.72      201.71     18.25 o 
  -4  -5   5      747.05      854.21     38.71 o 
  -3  -5   5      141.99      153.99     10.93 o 
  -2  -5   5     1841.34     1929.04    172.67 o 
  -1  -5   5      508.75      532.67     53.09 o 
   0  -5   5     1218.65     1249.45    149.28 o 
   1  -5   5      845.18      869.74     62.58 o 
   2  -5   5      222.85      209.80      8.37 o 
   3  -5   5      675.15      616.90     10.84 o 
   4  -5   5       37.03       32.98     10.65 o 
   5  -5   5       89.91       60.12      9.95 o 
   6  -5   5       23.51       22.16     15.01 o 
   7  -5   5       25.22       39.30     18.14 o 
  -7  -4   5       23.04       18.88     18.40 o 
  -6  -4   5      109.21      140.51     14.77 o 
  -5  -4   5      631.85      679.82     27.54 o 
  -4  -4   5      314.27      352.11      9.34 o 
  -3  -4   5     1233.37     1366.15     73.31 o 
  -2  -4   5      649.47      765.55     18.70 o 
  -1  -4   5     4114.70     4446.51    525.08 o 
   0  -4   5     1494.32     1533.84    161.03 o 
   1  -4   5     1309.02     1227.07     49.16 o 
   2  -4   5      822.55      706.73     11.04 o 
   3  -4   5        8.59       -1.11     10.47 o 
   4  -4   5      453.40      459.36     13.52 o 
   5  -4   5       54.61       50.32      8.85 o 
   6  -4   5      131.94       84.48     14.99 o 
   7  -4   5       10.12       22.94     17.81 o 
  -8  -3   5       29.16       35.23     22.11 o 
  -7  -3   5      132.50      128.82     18.06 o 
  -6  -3   5      109.05      126.99     10.26 o 
  -5  -3   5      330.10      350.90     10.32 o 
  -4  -3   5     1069.08     1127.49     32.29 o 
  -3  -3   5      174.24      165.25     14.09 o 
  -2  -3   5     2888.26     3036.70     95.21 o 
  -1  -3   5     3651.20     4080.09    348.61 o 
   0  -3   5     2910.99     3094.92    207.03 o 
   1  -3   5     3645.27     3478.96     55.42 o 
   2  -3   5      785.88      723.53     68.03 o 
   3  -3   5     1099.68     1038.46     14.81 o 
   4  -3   5        6.77       15.32     11.54 o 
   5  -3   5      252.38      220.87     13.08 o 
   6  -3   5       19.51       15.82     14.65 o 
   7  -3   5       12.21       -6.31     15.16 o 
  -8  -2   5       78.74       89.51     21.97 o 
  -7  -2   5       19.66       32.78     17.58 o 
  -6  -2   5      464.44      431.82     22.42 o 
  -5  -2   5      676.58      729.28     23.81 o 
  -4  -2   5      782.37      862.79     24.93 o 
  -3  -2   5     2472.48     2574.33    122.84 o 
  -2  -2   5      555.69      671.04     10.01 o 
  -1  -2   5     6653.39     7248.26    516.15 o 
   0  -2   5     2093.56     2185.56     73.32 o 
   1  -2   5      218.66      195.08      8.66 o 
   2  -2   5     4448.04     4183.20    272.20 o 
   3  -2   5        1.17        1.56      9.24 o 
   4  -2   5      286.90      268.35     12.43 o 
   5  -2   5       51.05       55.47      8.80 o 
   6  -2   5       42.15       27.50     13.03 o 
   7  -2   5       17.12       26.90     11.00 o 
  -8  -1   5       77.31       58.70     19.90 o 
  -7  -1   5      190.57      150.23     13.14 o 
  -6  -1   5       46.69       37.41     10.66 o 
  -5  -1   5      771.94      803.25     12.51 o 
  -4  -1   5      900.08      996.29     26.38 o 
  -3  -1   5      362.77      317.93     22.50 o 
  -2  -1   5     3673.00     4035.45    290.43 o 
  -1  -1   5      406.12      457.48      9.97 o 
   0  -1   5     1978.23     1963.93     56.54 o 
   1  -1   5     1780.66     1677.72    119.40 o 
   2  -1   5       69.26       82.16      7.33 o 
   3  -1   5      945.41      899.11     15.11 o 
   4  -1   5      220.15      224.77     12.26 o 
   5  -1   5      100.03       82.33     12.14 o 
   6  -1   5      100.30       98.63     14.15 o 
   7  -1   5        2.89       14.44     11.77 o 
   8  -1   5       11.20       18.71     18.23 o 
  -8   0   5       58.19       65.75     22.07 o 
  -7   0   5        1.17        3.99     16.21 o 
  -6   0   5      386.59      410.46     16.62 o 
  -5   0   5        6.44       17.56     15.69 o 
  -4   0   5     1355.12     1395.58     61.54 o 
  -3   0   5     1602.56     1688.49     67.10 o 
  -2   0   5      303.03      311.06      9.17 o 
  -1   0   5     3306.64     3576.75     18.47 o 
   0   0   5        4.17        3.78      7.85 o 
   1   0   5      650.41      612.54     20.22 o 
   2   0   5     1231.79     1097.90     16.65 o 
   3   0   5       49.69       49.42     11.16 o 
   4   0   5        2.62        8.20     12.08 o 
   5   0   5      145.47      133.08     12.95 o 
   6   0   5        0.16        3.37     10.44 o 
   7   0   5        3.44        3.68     12.18 o 
   8   0   5        4.78       24.51     15.86 o 
  -8   1   5       73.07       81.80     21.26 o 
  -7   1   5      194.40      181.72     19.54 o 
  -6   1   5       51.64       68.74     15.05 o 
  -5   1   5      822.63      792.53     15.20 o 
  -4   1   5      925.54     1061.73     20.52 o 
  -3   1   5      366.00      355.23      7.81 o 
  -2   1   5     3698.41     3954.88    193.61 o 
  -1   1   5      470.62      520.23      8.46 o 
   0   1   5     2032.68     2058.10    153.35 o 
   1   1   5     1861.24     1875.88     15.49 o 
   2   1   5       68.27       82.98      7.43 o 
   3   1   5     1013.84      958.24     19.43 o 
   4   1   5      233.85      199.09     12.57 o 
   5   1   5       96.68       93.63     18.91 o 
   6   1   5       97.65      117.43     13.45 o 
   7   1   5        3.37        6.74     13.00 o 
  -8   2   5       79.79       59.21     25.73 o 
  -7   2   5       19.08       18.99     19.31 o 
  -6   2   5      469.67      500.14     16.43 o 
  -5   2   5      774.89      846.16     16.12 o 
  -4   2   5      736.84      691.34     14.94 o 
  -3   2   5     2553.19     2723.07     75.19 o 
  -2   2   5      566.22      657.24     40.24 o 
  -1   2   5     6460.46     7441.04    790.37 o 
   0   2   5     2161.63     2268.29    233.44 o 
   1   2   5      273.06      282.35     26.55 o 
   2   2   5     4319.80     4138.01     58.65 o 
   3   2   5        1.31        3.00      7.65 o 
   4   2   5      316.91      272.14     15.70 o 
   5   2   5       44.97       65.99     12.84 o 
   6   2   5       50.41       59.01     12.76 o 
   7   2   5       16.77       19.47     13.75 o 
  -8   3   5       25.90        6.61     25.64 o 
  -7   3   5      124.81       97.22     18.22 o 
  -6   3   5      106.04      126.39     15.44 o 
  -5   3   5      293.93      300.21     15.56 o 
  -4   3   5     1112.59     1091.54     17.28 o 
  -3   3   5      157.42      146.55      9.23 o 
  -2   3   5     2861.47     2709.66     22.39 o 
  -1   3   5     3649.45     4131.76    376.96 o 
   0   3   5     2942.04     3175.80    440.29 o 
   1   3   5     3675.49     3906.08    439.54 o 
   2   3   5      824.13      812.85    114.64 o 
   3   3   5     1113.15     1087.05     43.56 o 
   4   3   5        8.19       12.08     13.82 o 
   5   3   5      241.44      239.66     35.78 o 
   6   3   5       16.01       23.64     14.47 o 
   7   3   5       12.76       13.70     16.29 o 
  -7   4   5       20.48       28.36     14.99 o 
  -6   4   5      117.12       91.20     13.36 o 
  -5   4   5      657.96      600.71     16.90 o 
  -4   4   5      284.62      266.62     14.81 o 
  -3   4   5     1243.51     1199.30     17.01 o 
  -2   4   5      669.56      713.15     14.24 o 
  -1   4   5     3989.06     3472.86     22.03 o 
   0   4   5     1521.66     1413.78     16.59 o 
   1   4   5     1297.22     1227.90     15.81 o 
   2   4   5      714.08      664.94     12.65 o 
   3   4   5        8.90       11.27      7.28 o 
   7   4   5       11.04       12.19     26.49 o 
  -7   5   5       69.08       55.70     20.42 o 
  -6   5   5       75.33       68.98     18.83 o 
  -5   5   5      190.19      171.75     16.43 o 
  -4   5   5      719.62      722.61     16.39 o 
  -3   5   5      146.83      128.02     12.44 o 
  -2   5   5     1830.75     1589.95     15.83 o 
  -1   5   5      507.89      458.46     12.46 o 
   0   5   5     1212.73     1199.11     15.39 o 
   1   5   5      863.89      803.23     11.54 o 
   2   5   5      212.47      206.45     10.82 o 
   3   5   5      657.21      679.38     13.18 o 
  -7   6   5        7.18        5.82     23.99 o 
  -6   6   5      162.67      117.03     20.59 o 
  -5   6   5      166.97      143.14     16.84 o 
  -4   6   5      249.52      210.49     14.24 o 
  -3   6   5      878.15      858.54     16.58 o 
  -2   6   5       53.00       46.43     10.69 o 
  -1   6   5     1044.22     1018.52     15.37 o 
   0   6   5      331.48      305.06     11.99 o 
   1   6   5      498.28      466.86     12.10 o 
   2   6   5      414.72      406.99     12.65 o 
  -7   7   5       32.66       13.57     24.26 o 
  -6   7   5        2.89       10.93     18.22 o 
  -5   7   5      111.76      107.81     17.04 o 
  -4   7   5       96.21       58.49     13.55 o 
  -3   7   5      136.41      122.58     13.78 o 
  -2   7   5      162.09      156.27     13.41 o 
  -1   7   5      346.92      317.90     12.57 o 
   0   7   5      668.32      612.97     12.86 o 
   1   7   5      381.47      393.36     12.52 o 
   2   7   5      135.35      115.53     11.68 o 
  -6   8   5       88.21       57.68     19.27 o 
  -5   8   5        4.31        3.30     18.13 o 
  -4   8   5      125.63      116.52     14.61 o 
  -3   8   5       89.95       89.54     12.78 o 
  -2   8   5       57.89       39.90     11.91 o 
  -1   8   5       28.83       34.82     12.21 o 
   0   8   5        2.77        8.61      7.98 o 
   1   8   5      119.29      136.68      8.60 o 
   2   8   5       34.01       32.65     10.91 o 
  -6   9   5       13.74       15.24     22.74 o 
  -5   9   5       34.27       34.20     18.20 o 
  -4   9   5       63.20       67.35     16.14 o 
  -3   9   5      126.61      111.36     15.07 o 
  -2   9   5      322.48      341.25     13.71 o 
  -1   9   5      156.91      159.51     12.32 o 
   0   9   5      112.11      102.82      9.25 o 
   1   9   5      134.17      127.81      9.03 o 
   2   9   5       54.89       60.83     11.52 o 
  -5  10   5       45.95       49.47     20.14 o 
  -4  10   5       59.45       55.08     16.66 o 
  -3  10   5      151.00      157.36     16.58 o 
  -2  10   5       20.17       13.00     13.45 o 
  -1  10   5       91.27       85.19     12.66 o 
   0  10   5      103.95       74.78     12.82 o 
   1  10   5       11.38       16.93     12.80 o 
  -4  11   5       29.43       33.77     19.90 o 
  -3  11   5       23.90        3.09     12.70 o 
  -2  11   5      129.26      131.08     15.95 o 
  -1  11   5       23.69       14.93     15.20 o 
   0  11   5       31.14       29.10     15.05 o 
   1  11   5       61.09       88.39     14.97 o 
  -3  12   5       34.51       52.43     19.50 o 
  -2  12   5        7.02       11.11     17.67 o 
  -1  12   5       99.72      110.76     17.03 o 
   0  12   5       25.35       12.76     16.96 o 
  -2  13   5       39.62       39.42     18.59 o 
  -1  13   5       24.24       20.13     17.30 o 
   0  13   5        8.07       13.72     13.79 o 
  -1 -13   6        0.91        4.46     12.00 o 
   0 -13   6        4.31       11.01     12.38 o 
   1 -13   6        3.68        9.53     14.07 o 
  -3 -12   6       33.34       48.80     11.06 o 
  -2 -12   6       21.72       23.47     10.56 o 
  -1 -12   6       30.77       24.60     11.03 o 
   0 -12   6        7.87       11.79      9.32 o 
   1 -12   6       10.81        2.24     12.81 o 
   2 -12   6        3.11      -14.69     19.02 o 
   3 -12   6       12.05       10.26     20.90 o 
  -4 -11   6       41.98       62.08     11.36 o 
  -3 -11   6        8.30        2.98      9.77 o 
  -2 -11   6       38.14       40.94      9.91 o 
  -1 -11   6       32.17       37.70      9.43 o 
   0 -11   6        3.67        5.97      9.58 o 
   1 -11   6       35.15       38.36      9.41 o 
   2 -11   6        8.58       21.83     17.19 o 
   3 -11   6       32.55       39.48     18.73 o 
   4 -11   6        3.40        1.39     20.21 o 
  -5 -10   6       10.83       22.58     11.65 o 
  -4 -10   6       25.84       21.72     10.35 o 
  -3 -10   6       18.99       27.42      9.43 o 
  -2 -10   6       71.46       89.72      8.96 o 
  -1 -10   6      146.22      153.63      8.06 o 
   0 -10   6      149.63      165.00      9.08 o 
   1 -10   6       14.57       15.95      9.06 o 
   2 -10   6       93.21       93.12     11.11 o 
   3 -10   6       20.09       27.61     14.13 o 
   4 -10   6        9.85       23.50     15.84 o 
   5 -10   6       11.47       26.59     18.89 o 
  -5  -9   6       13.73       18.77     10.63 o 
  -4  -9   6       58.37       69.92     10.87 o 
  -3  -9   6      129.66      144.76     17.23 o 
  -2  -9   6       28.74       38.16      8.43 o 
  -1  -9   6      693.70      733.03     61.42 o 
   0  -9   6       41.24       31.61      7.51 o 
   1  -9   6      283.19      306.31     21.35 o 
   2  -9   6       26.53       25.62     12.33 o 
   3  -9   6       31.71       39.42     13.74 o 
   4  -9   6       71.34       83.54     11.12 o 
   5  -9   6        3.10       14.83     13.55 o 
  -6  -8   6       17.09        8.79     14.25 o 
  -5  -8   6      138.36      156.05      9.87 o 
  -4  -8   6      136.78      147.26      9.15 o 
  -3  -8   6      111.47      139.55     19.13 o 
  -2  -8   6      398.80      452.10     55.90 o 
  -1  -8   6       67.08       82.30      7.29 o 
   0  -8   6      302.26      323.00     28.35 o 
   1  -8   6      188.01      194.07     10.32 o 
   2  -8   6      216.91      248.91     12.37 o 
   3  -8   6      225.08      225.00     10.17 o 
   4  -8   6       13.26       10.30     14.14 o 
   5  -8   6       57.42       41.00     17.84 o 
   6  -8   6        0.80        7.67     19.09 o 
  -6  -7   6       72.16       85.62     16.45 o 
  -5  -7   6       67.16       54.62     10.95 o 
  -4  -7   6      294.47      320.13     17.00 o 
  -3  -7   6      510.41      542.30     30.46 o 
  -2  -7   6      283.23      356.08     27.01 o 
  -1  -7   6     1219.19     1269.62    168.57 o 
   0  -7   6      400.70      403.09     42.47 o 
   1  -7   6      393.08      449.07     12.58 o 
   2  -7   6      240.73      212.33      8.92 o 
   3  -7   6      119.96       96.15      9.20 o 
   4  -7   6       97.85      108.65     13.93 o 
   5  -7   6       13.65       11.09     14.50 o 
   6  -7   6       23.60       24.60     16.36 o 
  -7  -6   6       44.80       40.97     12.95 o 
  -6  -6   6       61.43       71.22      9.68 o 
  -5  -6   6      225.21      261.58     15.94 o 
  -4  -6   6      200.24      219.59     15.55 o 
  -3  -6   6      195.07      199.61     25.95 o 
  -2  -6   6      615.69      660.84      9.74 o 
  -1  -6   6      111.74      135.37     22.04 o 
   0  -6   6      600.28      594.13     31.52 o 
   1  -6   6      171.63      159.07      8.23 o 
   2  -6   6      456.41      481.18     12.71 o 
   3  -6   6      142.41      144.55      8.62 o 
   4  -6   6       10.08       22.08     12.94 o 
   5  -6   6       72.28       60.06     10.43 o 
   6  -6   6       16.31       28.21     15.28 o 
  -7  -5   6       36.62       33.99     12.53 o 
  -6  -5   6      215.69      227.40      9.47 o 
  -5  -5   6       47.83       44.38      7.88 o 
  -4  -5   6      477.27      474.21     25.95 o 
  -3  -5   6      315.08      336.87     19.37 o 
  -2  -5   6      170.29      195.68      8.14 o 
  -1  -5   6     1054.93     1126.53     57.23 o 
   0  -5   6      165.17      170.46     10.95 o 
   1  -5   6      435.85      432.63     11.55 o 
   2  -5   6      313.10      335.62     12.02 o 
   3  -5   6        6.37       19.61     11.13 o 
   4  -5   6       31.45       45.59     12.28 o 
   5  -5   6       19.54       21.20     12.76 o 
   6  -5   6       19.82       36.51     14.69 o 
   7  -5   6        5.80        2.84     19.66 o 
  -7  -4   6       75.02       70.68     10.95 o 
  -6  -4   6       92.95      102.85     10.84 o 
  -5  -4   6      413.90      449.88     27.42 o 
  -4  -4   6       30.77       36.44      8.74 o 
  -3  -4   6      889.54      952.97     48.40 o 
  -2  -4   6      462.84      480.20     28.83 o 
  -1  -4   6      140.96      158.01     25.11 o 
   0  -4   6      969.21      965.02     17.67 o 
   1  -4   6      230.35      214.69      8.85 o 
   2  -4   6      544.82      507.00     10.23 o 
   3  -4   6      109.54      112.11     11.59 o 
   4  -4   6       19.37       25.02     11.33 o 
   5  -4   6       12.06       20.29     12.83 o 
   6  -4   6      116.08      136.65     15.70 o 
   7  -4   6        1.35       16.27     16.74 o 
  -7  -3   6       87.83       92.30     19.11 o 
  -6  -3   6      472.75      474.06     13.84 o 
  -5  -3   6       59.84       95.15     11.80 o 
  -4  -3   6      939.98      958.27     46.79 o 
  -3  -3   6      488.29      591.61     31.28 o 
  -2  -3   6      761.87      788.17     48.07 o 
  -1  -3   6      608.71      597.76     39.45 o 
   0  -3   6        8.17        9.54      7.04 o 
   1  -3   6      931.75      884.37     47.29 o 
   2  -3   6      977.04      934.51     21.01 o 
   3  -3   6      161.87      139.12      8.19 o 
   4  -3   6      155.42      143.31     12.85 o 
   5  -3   6       44.54       59.61     13.00 o 
   6  -3   6       35.97       54.23     15.00 o 
   7  -3   6        8.94       14.90     17.56 o 
  -7  -2   6      157.29      181.48     18.63 o 
  -6  -2   6       42.40       41.56     10.07 o 
  -5  -2   6     1073.93     1160.10     16.22 o 
  -4  -2   6      357.00      399.32      9.23 o 
  -3  -2   6      825.74      885.47     16.48 o 
  -2  -2   6      770.53      786.08     10.76 o 
  -1  -2   6        3.39       16.19      6.89 o 
   0  -2   6     2183.81     2206.09     99.67 o 
   1  -2   6      193.95      184.75      7.93 o 
   2  -2   6      116.53      109.94      8.25 o 
   3  -2   6      954.73      984.35     14.98 o 
   4  -2   6       27.62       28.06      8.16 o 
   5  -2   6      160.27      171.21     12.37 o 
   6  -2   6       74.77       76.45     14.66 o 
   7  -2   6        5.71       -5.44     12.72 o 
  -8  -1   6       69.16       40.53     22.74 o 
  -7  -1   6       21.77       12.74     16.84 o 
  -6  -1   6      414.41      441.62     16.65 o 
  -5  -1   6      143.88      167.53     25.87 o 
  -4  -1   6      672.01      671.23     24.18 o 
  -3  -1   6     2286.04     2402.17     24.68 o 
  -2  -1   6      293.37      295.50     13.00 o 
  -1  -1   6     5400.10     5868.88     70.26 o 
   0  -1   6       99.51      106.76     10.11 o 
   1  -1   6     3535.66     3123.84     23.39 o 
   2  -1   6      707.94      645.25     10.54 o 
   3  -1   6      669.64      653.87     13.75 o 
   4  -1   6     1016.37      997.42     15.97 o 
   5  -1   6        9.80       14.95     11.86 o 
   6  -1   6       47.88       48.32     14.70 o 
   7  -1   6       11.44       14.98     12.39 o 
  -8   0   6       47.04       30.39     21.15 o 
  -7   0   6       85.02       78.11     13.69 o 
  -6   0   6       11.85        9.09     15.56 o 
  -5   0   6      805.01      869.46     28.18 o 
  -4   0   6     2469.64     2720.37     13.77 o 
  -3   0   6     2152.23     2196.05     64.20 o 
  -2   0   6     5373.02     6005.02    204.55 o 
  -1   0   6        0.30        6.23      6.29 o 
   0   0   6     5969.04     6127.39    190.00 o 
   1   0   6      481.23      458.02      9.67 o 
   2   0   6      771.44      666.07     29.76 o 
   3   0   6      595.57      537.07     10.46 o 
   4   0   6        7.62        6.92     11.25 o 
   5   0   6      112.38       94.38     13.39 o 
   6   0   6        0.71        6.24     15.06 o 
   7   0   6       14.74       16.85     13.30 o 
  -8   1   6       64.17       60.34     21.98 o 
  -7   1   6       20.98        3.84     19.40 o 
  -6   1   6      396.83      373.38     17.87 o 
  -5   1   6      137.44      147.17     13.96 o 
  -4   1   6      695.97      709.51     39.42 o 
  -3   1   6     2204.07     2517.40     93.72 o 
  -2   1   6      313.73      325.03     30.36 o 
  -1   1   6     5262.79     5613.09    200.95 o 
   0   1   6       87.64       98.14      8.46 o 
   1   1   6     3497.67     3519.19    113.67 o 
   2   1   6      716.47      653.86     51.78 o 
   3   1   6      676.80      656.76     16.99 o 
   4   1   6     1006.42     1019.36     19.87 o 
   5   1   6        9.26       17.49     12.28 o 
   6   1   6       47.38       50.27     12.97 o 
   7   1   6       12.04       18.76     14.28 o 
  -7   2   6      156.54      137.30     19.34 o 
  -6   2   6       46.17       54.28     16.96 o 
  -5   2   6     1062.88      977.79     14.81 o 
  -4   2   6      306.16      336.54     13.14 o 
  -3   2   6      853.53      855.85     42.66 o 
  -2   2   6      808.08      829.80    114.18 o 
  -1   2   6        3.69        7.10      6.19 o 
   0   2   6     2063.09     2142.55    224.40 o 
   1   2   6      166.62      149.23     15.94 o 
   2   2   6      165.19      149.53     17.04 o 
   3   2   6      901.35      769.77     10.32 o 
   4   2   6       26.80       18.77     15.19 o 
   5   2   6      152.68      159.57     22.22 o 
   6   2   6       82.49       86.62     18.53 o 
   7   2   6        4.21        2.56     16.10 o 
  -7   3   6       90.07       69.67     18.94 o 
  -6   3   6      460.85      381.20     13.58 o 
  -5   3   6       57.08       53.38     10.41 o 
  -4   3   6      997.65      972.52     16.65 o 
  -3   3   6      445.59      417.32     12.94 o 
  -2   3   6      827.90      912.58    119.09 o 
  -1   3   6      666.23      640.91     67.53 o 
   0   3   6        4.97        3.61      7.21 o 
   1   3   6      957.25      966.76    158.84 o 
   2   3   6      993.83      916.20    180.50 o 
   3   3   6      142.49      118.59     12.52 o 
   4   3   6      145.28      163.98     24.81 o 
   5   3   6       45.64       47.86     16.21 o 
   6   3   6       38.38       42.60     17.56 o 
   7   3   6       10.01       19.74     19.38 o 
  -7   4   6       74.17       89.05     22.00 o 
  -6   4   6       95.46       91.66     16.25 o 
  -5   4   6      421.41      386.89     15.14 o 
  -4   4   6       18.30       11.34     12.41 o 
  -3   4   6      873.43      796.76     13.29 o 
  -2   4   6      452.77      416.75     10.37 o 
  -1   4   6      161.38      144.93     11.33 o 
   0   4   6      937.00      922.39     14.75 o 
   1   4   6      249.80      226.80     10.65 o 
   2   4   6      570.90      556.29     10.60 o 
   3   4   6      130.80      144.91     11.76 o 
  -7   5   6       33.80       16.50     23.31 o 
  -6   5   6      207.93      190.57     17.43 o 
  -5   5   6       48.47       52.22     15.56 o 
  -4   5   6      490.83      441.49     15.05 o 
  -3   5   6      306.14      310.94     13.25 o 
  -2   5   6      188.78      193.04     11.60 o 
  -1   5   6     1087.92     1036.93     15.31 o 
   0   5   6      179.13      185.02     10.70 o 
   1   5   6      449.53      430.81     11.90 o 
   2   5   6      320.59      327.32     11.48 o 
   3   5   6       11.05        5.41     11.22 o 
  -7   6   6       44.20       34.39     24.26 o 
  -6   6   6       55.87       32.37     14.53 o 
  -5   6   6      214.29      156.91     13.74 o 
  -4   6   6      227.02      196.62     15.53 o 
  -3   6   6      185.07      160.61     13.64 o 
  -2   6   6      649.09      549.55     11.77 o 
  -1   6   6      134.28      111.35      8.79 o 
   0   6   6      666.48      663.91     13.21 o 
   1   6   6      202.56      168.00      8.84 o 
   2   6   6      482.13      486.01     12.94 o 
   3   6   6      160.23      177.23     11.49 o 
  -6   7   6       67.82       68.77     20.94 o 
  -5   7   6       66.47       48.49     17.82 o 
  -4   7   6      293.87      243.01     15.27 o 
  -3   7   6      531.60      500.22     15.41 o 
  -2   7   6      269.41      231.71     10.18 o 
  -1   7   6     1317.72     1268.81     16.48 o 
   0   7   6      389.50      400.78     12.43 o 
   1   7   6      403.60      430.72     12.07 o 
   2   7   6      224.84      233.75     11.60 o 
   3   7   6      120.59      121.06     12.29 o 
  -6   8   6       14.74        6.05     19.87 o 
  -5   8   6      127.97       98.03     17.51 o 
  -4   8   6      131.98      110.47     16.66 o 
  -3   8   6      113.05      111.24     13.46 o 
  -2   8   6      412.58      418.98     14.80 o 
  -1   8   6       72.42       80.22     12.42 o 
   0   8   6      304.91      318.84     12.91 o 
   1   8   6      180.51      199.28     12.61 o 
   2   8   6      209.87      222.48     12.35 o 
  -5   9   6       12.60        8.23     19.21 o 
  -4   9   6       59.70       52.61     17.31 o 
  -3   9   6      122.89      128.56     14.51 o 
  -2   9   6       26.00       22.99     10.03 o 
  -1   9   6      653.22      587.77     12.38 o 
   0   9   6       40.50       35.52     12.95 o 
   1   9   6      264.13      266.40     14.11 o 
   2   9   6       20.51       23.60     12.98 o 
  -5  10   6       12.08       10.34     21.50 o 
  -4  10   6       20.50       27.15     18.40 o 
  -3  10   6       23.25       32.11     16.42 o 
  -2  10   6       65.99       48.75     14.43 o 
  -1  10   6      148.12      165.58     15.05 o 
   0  10   6      135.16      153.98     15.05 o 
   1  10   6       16.44       36.43     12.75 o 
   2  10   6       83.91      101.60     13.50 o 
  -4  11   6       43.19       25.22     20.71 o 
  -3  11   6        5.93        2.32     16.29 o 
  -2  11   6       37.33       42.74     15.21 o 
  -1  11   6       28.56       41.61     11.90 o 
   0  11   6        2.74        3.76     15.34 o 
   1  11   6       32.15       64.37     11.72 o 
  -3  12   6       34.03       61.18     17.91 o 
  -2  12   6       24.23       31.48     17.09 o 
  -1  12   6       29.43       23.59     16.27 o 
   0  12   6        8.61       16.77     12.83 o 
   1  12   6       10.71       10.44     15.34 o 
  -1  13   6        1.28       11.41     20.08 o 
   0  13   6        4.62        9.36     20.13 o 
  -2 -12   7       13.38       24.62     11.96 o 
  -1 -12   7       17.73       16.07     11.70 o 
   0 -12   7       13.24       15.39     12.30 o 
   1 -12   7       29.39       59.19     15.23 o 
   2 -12   7        5.69       26.32     20.04 o 
  -4 -11   7       30.05       25.68     11.01 o 
  -3 -11   7        7.74        9.83     11.21 o 
  -2 -11   7       41.08       44.26      9.64 o 
  -1 -11   7       45.06       53.84      9.87 o 
   0 -11   7       55.66       68.75     10.94 o 
   1 -11   7        1.01       -0.73     11.17 o 
   2 -11   7       77.50       85.60     13.51 o 
   3 -11   7        9.11       22.31     13.63 o 
  -5 -10   7       52.92       59.61     14.20 o 
  -4 -10   7       71.90       83.45     11.38 o 
  -3 -10   7       62.35       69.82     10.10 o 
  -2 -10   7       52.32       74.29      9.16 o 
  -1 -10   7      109.81      125.78     11.59 o 
   0 -10   7        5.86       15.28      8.81 o 
   1 -10   7       92.93       90.87      9.36 o 
   2 -10   7       32.81       35.52     15.37 o 
   3 -10   7       20.73       16.43     16.03 o 
   4 -10   7       11.16       21.30     18.62 o 
  -5  -9   7       64.73       72.85     12.33 o 
  -4  -9   7       74.85       77.40     10.03 o 
  -3  -9   7      109.95      119.57     18.26 o 
  -2  -9   7      130.00      134.92      9.06 o 
  -1  -9   7       81.17       93.65      8.81 o 
   0  -9   7       27.63       31.92      8.33 o 
   1  -9   7       37.38       44.34      9.37 o 
   2  -9   7       60.76       81.82     13.86 o 
   3  -9   7       30.09       16.15     13.77 o 
   4  -9   7        0.50       -1.55     12.34 o 
   5  -9   7       10.60       26.93     14.02 o 
  -6  -8   7       24.01       30.41     13.32 o 
  -5  -8   7       65.01       63.81     11.87 o 
  -4  -8   7      126.72      146.65     15.31 o 
  -3  -8   7       17.51       17.81      8.46 o 
  -2  -8   7      183.95      217.73     23.38 o 
  -1  -8   7      232.65      234.15      9.78 o 
   0  -8   7       42.00       50.06      7.66 o 
   1  -8   7       17.26       24.71      8.65 o 
   2  -8   7       12.17        2.92     11.87 o 
   3  -8   7       25.93       17.74     12.60 o 
   4  -8   7       14.77       33.80     14.28 o 
   5  -8   7        1.68       19.30     17.78 o 
  -6  -7   7       69.25       81.79     18.27 o 
  -5  -7   7      121.23      136.19     12.23 o 
  -4  -7   7       17.35       32.14      9.76 o 
  -3  -7   7      529.47      548.53      9.36 o 
  -2  -7   7       46.71       56.37      8.72 o 
  -1  -7   7      326.69      370.38     23.79 o 
   0  -7   7      222.94      254.55     12.72 o 
   1  -7   7       31.28       28.35      7.99 o 
   2  -7   7       64.70       56.16     11.76 o 
   3  -7   7       66.79       86.61     12.95 o 
   4  -7   7       27.91       22.65     10.12 o 
   5  -7   7       10.49       -0.84     16.59 o 
   6  -7   7        1.81       10.40     18.95 o 
  -6  -6   7       64.35       55.10      9.25 o 
  -5  -6   7       23.26       44.53     10.70 o 
  -4  -6   7      743.54      776.57     11.30 o 
  -3  -6   7        5.23       17.75      8.78 o 
  -2  -6   7      482.96      566.99     57.70 o 
  -1  -6   7      446.66      471.00     64.44 o 
   0  -6   7       21.92       19.05      8.70 o 
   1  -6   7      667.69      631.81     55.48 o 
   2  -6   7       82.66       96.14     10.87 o 
   3  -6   7      117.11      115.93      9.34 o 
   4  -6   7       68.15       65.34     13.01 o 
   5  -6   7       23.19       17.69     13.91 o 
   6  -6   7       11.12       21.56     17.74 o 
  -7  -5   7       16.46       14.62     11.54 o 
  -6  -5   7       33.80       28.23     10.82 o 
  -5  -5   7      338.40      343.07      9.50 o 
  -4  -5   7       28.09       27.85      9.22 o 
  -3  -5   7      940.02      930.28      9.81 o 
  -2  -5   7      712.75      684.18     35.79 o 
  -1  -5   7      131.67      131.79      8.83 o 
   0  -5   7     3264.79     3231.25    328.47 o 
   1  -5   7       29.97       32.18      6.88 o 
   2  -5   7      701.51      708.63     13.58 o 
   3  -5   7       98.17       89.93      8.52 o 
   4  -5   7      140.35      141.47     12.48 o 
   5  -5   7       35.52       25.67     14.56 o 
   6  -5   7        1.95       13.01     15.22 o 
  -7  -4   7       13.34       23.97     14.53 o 
  -6  -4   7      112.04      112.24     10.96 o 
  -5  -4   7      107.89      103.11     20.27 o 
  -4  -4   7      961.44     1020.04     11.47 o 
  -3  -4   7      462.68      470.36     14.13 o 
  -2  -4   7      707.75      697.20     29.83 o 
  -1  -4   7      762.88      764.39    100.67 o 
   0  -4   7      228.28      222.72      8.55 o 
   1  -4   7     1181.90     1174.79     12.64 o 
   2  -4   7       23.85       26.30      8.94 o 
   3  -4   7      663.02      643.23     14.24 o 
   4  -4   7      108.76      100.25      9.46 o 
   5  -4   7       40.90       40.57     12.61 o 
   6  -4   7       30.19       31.23     14.57 o 
   7  -4   7        0.05       12.71     17.65 o 
  -7  -3   7       65.87       73.28     17.70 o 
  -6  -3   7      140.76      136.68      9.77 o 
  -5  -3   7      658.39      614.68      8.89 o 
  -4  -3   7      275.68      249.37     25.42 o 
  -3  -3   7     1842.60     1944.57     12.86 o 
  -2  -3   7     1046.52     1087.22    104.99 o 
  -1  -3   7      946.66      991.71     70.32 o 
   0  -3   7     1877.16     1892.66     62.04 o 
   1  -3   7        9.94        7.83      7.21 o 
   2  -3   7      646.56      656.35     11.15 o 
   3  -3   7      195.20      209.85     12.80 o 
   4  -3   7      139.42      128.29     12.48 o 
   5  -3   7       89.16       87.68     14.35 o 
   6  -3   7        3.72        3.25     13.92 o 
   7  -3   7       25.45       17.87     17.15 o 
  -7  -2   7       51.96       56.99     17.73 o 
  -6  -2   7      181.07      197.50     10.62 o 
  -5  -2   7      226.11      235.93     25.14 o 
  -4  -2   7     1224.15     1254.89     55.95 o 
  -3  -2   7      167.35      174.25      8.36 o 
  -2  -2   7     1730.46     1904.37     60.84 o 
  -1  -2   7      877.50      892.38     10.75 o 
   0  -2   7      398.11      397.60     15.20 o 
   1  -2   7     1187.92     1023.75     82.48 o 
   2  -2   7      139.20      129.64      7.13 o 
   3  -2   7      257.70      228.78     12.57 o 
   4  -2   7      113.36      124.29     11.78 o 
   5  -2   7       26.13       28.15     13.48 o 
   6  -2   7       73.31       63.23     14.47 o 
   7  -2   7        8.63       17.56     18.32 o 
  -7  -1   7       28.34       23.99     16.79 o 
  -6  -1   7      204.43      175.47     14.65 o 
  -5  -1   7      381.54      383.01     10.24 o 
  -4  -1   7      215.98      220.77      8.99 o 
  -3  -1   7     1096.80     1130.74     45.86 o 
  -2  -1   7      386.29      389.28      8.93 o 
  -1  -1   7      681.43      680.43     41.92 o 
   0  -1   7     1362.17     1297.64     11.94 o 
   1  -1   7      178.72      179.42     12.05 o 
   2  -1   7      556.91      522.35      9.91 o 
   3  -1   7      110.37      117.80      8.38 o 
   4  -1   7      174.50      142.28     12.20 o 
   5  -1   7       86.41       88.50     13.38 o 
   6  -1   7       12.75       16.70     15.29 o 
   7  -1   7        7.00       12.43     13.85 o 
  -7   0   7      200.67      223.48     18.06 o 
  -6   0   7       82.28       61.48     11.45 o 
  -5   0   7      574.05      505.17     41.36 o 
  -4   0   7        4.69        9.05      7.82 o 
  -3   0   7        1.82        3.09      7.44 o 
  -2   0   7     1645.67     1843.52     33.28 o 
  -1   0   7      562.89      596.16     15.69 o 
   0   0   7      333.68      375.04     20.54 o 
   1   0   7       60.71       51.30      6.51 o 
   2   0   7       13.72       19.39      7.73 o 
   3   0   7      135.23      129.42     11.99 o 
   4   0   7        2.32        8.80     11.67 o 
   5   0   7        0.09        8.45     13.44 o 
   6   0   7       43.27       55.01     14.94 o 
   7   0   7       15.19       27.48     14.28 o 
  -7   1   7       33.72       28.04     14.00 o 
  -6   1   7      192.98      174.84     17.29 o 
  -5   1   7      388.77      396.70     26.22 o 
  -4   1   7      219.38      212.19      9.04 o 
  -3   1   7     1081.25     1113.00     97.23 o 
  -2   1   7      407.18      391.36     35.77 o 
  -1   1   7      659.32      652.25     39.83 o 
   0   1   7     1551.67     1601.27     24.24 o 
   1   1   7      177.53      171.95      8.36 o 
   2   1   7      579.05      549.94     10.26 o 
   3   1   7      119.07      128.49      8.72 o 
   4   1   7      186.75      160.62     14.95 o 
   5   1   7       91.77       85.92     15.60 o 
   6   1   7       12.21       13.75     13.43 o 
   7   1   7        6.69        7.43     14.69 o 
  -7   2   7       46.30       58.03     20.71 o 
  -6   2   7      190.14      179.53     16.20 o 
  -5   2   7      211.46      167.72     10.70 o 
  -4   2   7     1315.05     1321.01    119.99 o 
  -3   2   7      182.04      175.62      7.49 o 
  -2   2   7     1703.95     1825.89    163.40 o 
  -1   2   7      920.80      928.40     57.29 o 
   0   2   7      359.77      391.46     31.06 o 
   1   2   7     1246.40     1211.93     66.29 o 
   2   2   7      152.40      154.35      9.21 o 
   3   2   7      271.06      254.66     14.58 o 
   4   2   7      119.29      119.50     15.98 o 
   5   2   7       29.73       33.54     12.95 o 
   6   2   7       69.92       81.92     16.18 o 
   7   2   7        7.85        1.83     18.88 o 
  -7   3   7       67.71       76.85     19.47 o 
  -6   3   7      121.77      117.88     16.32 o 
  -5   3   7      636.66      619.52     17.12 o 
  -4   3   7      266.16      229.09     10.03 o 
  -3   3   7     1823.19     1892.06     96.73 o 
  -2   3   7      993.70     1026.76     48.17 o 
  -1   3   7      952.94     1059.97    100.95 o 
   0   3   7     1927.60     2017.39    261.35 o 
   1   3   7       12.29       10.07      8.34 o 
   2   3   7      680.73      729.23     53.32 o 
   3   3   7      166.91      177.73     16.96 o 
   4   3   7      144.07      150.35     18.38 o 
   5   3   7       85.65       92.44     19.46 o 
   6   3   7        3.45        3.33     21.04 o 
   7   3   7       27.14       16.35     26.33 o 
  -7   4   7       16.57        3.46     22.66 o 
  -6   4   7      111.68      103.52     18.86 o 
  -5   4   7       97.52       75.61     11.35 o 
  -4   4   7     1024.68      822.75     13.57 o 
  -3   4   7      452.85      449.82     14.53 o 
  -2   4   7      664.10      647.25     12.07 o 
  -1   4   7      797.54      856.43     79.66 o 
   0   4   7      232.64      268.13     56.16 o 
   1   4   7     1197.82     1204.43    251.40 o 
   2   4   7       21.06       24.47     10.90 o 
   3   4   7      641.82      586.93     11.20 o 
  -7   5   7       18.38       37.80     24.03 o 
  -6   5   7       40.07       33.49     17.74 o 
  -5   5   7      342.23      282.48     16.31 o 
  -4   5   7       22.91       19.10     10.12 o 
  -3   5   7      948.33      917.41     16.43 o 
  -2   5   7      691.44      607.28     11.43 o 
  -1   5   7      128.71       99.67      8.80 o 
   0   5   7     3178.61     3082.42     21.36 o 
   1   5   7       24.47       22.27     10.98 o 
   2   5   7      688.47      641.92     11.07 o 
   3   5   7      111.17      118.38      8.88 o 
  -6   6   7       64.16       54.54     18.62 o 
  -5   6   7       26.90       56.19     15.97 o 
  -4   6   7      719.17      608.32     14.22 o 
  -3   6   7        2.42        3.81     13.58 o 
  -2   6   7      463.55      445.70     13.11 o 
  -1   6   7      421.94      387.64     12.80 o 
   0   6   7       13.06       17.59     10.83 o 
   1   6   7      640.54      552.81     10.77 o 
   2   6   7       80.24       75.80     11.13 o 
   3   6   7      102.94      129.34     12.25 o 
  -6   7   7       76.73       59.78     20.62 o 
  -5   7   7      116.75      111.29     18.86 o 
  -4   7   7       20.99       30.13     11.38 o 
  -3   7   7      505.79      457.38     15.70 o 
  -2   7   7       38.23       43.17     12.66 o 
  -1   7   7      317.91      275.29     12.41 o 
   0   7   7      188.99      185.71      9.29 o 
   1   7   7       27.06       31.04     11.05 o 
   2   7   7       70.52       84.65     11.97 o 
   3   7   7       65.15       63.99      9.43 o 
  -6   8   7       25.85        1.27     23.59 o 
  -5   8   7       67.31       62.73     19.02 o 
  -4   8   7      112.24       97.68     15.47 o 
  -3   8   7       23.55       25.24     13.57 o 
  -2   8   7      185.50      177.27     14.77 o 
  -1   8   7      242.56      221.32     10.56 o 
   0   8   7       50.52       46.46      9.08 o 
   1   8   7       23.27       19.08     12.20 o 
   2   8   7       13.83       -3.13     11.88 o 
   3   8   7       21.26       22.59     12.61 o 
  -5   9   7       68.37       53.28     20.91 o 
  -4   9   7       75.23       58.29     17.47 o 
  -3   9   7      109.48      125.42     16.73 o 
  -2   9   7      140.16      154.51     15.54 o 
  -1   9   7       98.29      109.21     14.62 o 
   0   9   7       34.66       37.41      9.82 o 
   1   9   7       39.66       46.40     13.51 o 
   2   9   7       62.85       77.49     13.55 o 
  -5  10   7       52.30       39.71     23.23 o 
  -4  10   7       77.43       61.77     20.42 o 
  -3  10   7       61.72       57.29     16.50 o 
  -2  10   7       57.95       68.62     16.25 o 
  -1  10   7      105.64       80.91     11.27 o 
   0  10   7        6.14       28.03     14.69 o 
   1  10   7       99.80      100.70     11.30 o 
   2  10   7       32.43       10.45     13.75 o 
  -4  11   7       27.50       10.91     20.12 o 
  -3  11   7        5.43       20.55     19.32 o 
  -2  11   7       38.09       39.05     17.82 o 
  -1  11   7       44.19       43.22     15.58 o 
   0  11   7       64.71       78.52     16.51 o 
   1  11   7        1.36        5.28     11.99 o 
   2  11   7       81.32       86.71     12.76 o 
  -2  12   7       10.51       18.65     14.80 o 
  -1  12   7       16.26       24.07     18.29 o 
   0  12   7       14.66       27.32     17.31 o 
   1  12   7       31.36       38.31     16.57 o 
  -2 -12   8        3.88       13.85     12.98 o 
  -1 -12   8        3.99        9.47     12.11 o 
   0 -12   8       18.44       16.86     11.36 o 
   1 -12   8        4.46        5.14     15.33 o 
  -3 -11   8       33.77       39.05     11.50 o 
  -2 -11   8       24.01       29.97     10.56 o 
  -1 -11   8        5.83        3.63      9.27 o 
   0 -11   8       60.08       74.77     10.65 o 
   1 -11   8        7.32        2.15     13.03 o 
   2 -11   8        3.32      -16.61     17.73 o 
   3 -11   8        1.20      -11.18     18.37 o 
  -4 -10   8       18.11       26.06     11.86 o 
  -3 -10   8       45.01       34.99      9.36 o 
  -2 -10   8        5.99       12.45      9.97 o 
  -1 -10   8       39.08       49.58      9.57 o 
   0 -10   8        1.05        2.37      9.84 o 
   1 -10   8        9.30        9.52     11.24 o 
   2 -10   8       15.76        6.71     11.62 o 
   3 -10   8       13.66       12.70     13.00 o 
   4 -10   8       25.72       38.61     15.40 o 
  -5  -9   8        6.47       13.15     17.24 o 
  -4  -9   8       58.03       61.92     13.24 o 
  -3  -9   8        6.95       -7.55     11.36 o 
  -2  -9   8      157.15      197.07     11.16 o 
  -1  -9   8      103.06      106.38     14.36 o 
   0  -9   8      165.95      176.31      9.63 o 
   1  -9   8      133.02      146.95     10.65 o 
   2  -9   8       18.63       23.66     13.23 o 
   3  -9   8       31.77       48.71     11.23 o 
   4  -9   8        1.06       -2.09     17.03 o 
  -5  -8   8       70.30       70.36     16.33 o 
  -4  -8   8       18.02       26.66     12.01 o 
  -3  -8   8      210.43      231.08     16.34 o 
  -2  -8   8       94.27       95.66      8.88 o 
  -1  -8   8      163.87      187.81      9.89 o 
   0  -8   8      204.08      229.47     37.82 o 
   1  -8   8       80.28      100.43      9.59 o 
   2  -8   8      194.94      196.59     12.96 o 
   3  -8   8       28.95       36.98     13.23 o 
   4  -8   8       50.69       42.17     12.60 o 
   5  -8   8        7.89       -5.35     16.84 o 
  -6  -7   8       37.24       29.75     13.30 o 
  -5  -7   8       57.60       87.38     13.10 o 
  -4  -7   8      242.58      246.34      8.74 o 
  -3  -7   8      103.44      108.56     10.25 o 
  -2  -7   8      468.26      520.37     39.68 o 
  -1  -7   8      222.58      233.65      9.24 o 
   0  -7   8      461.87      430.53     29.57 o 
   1  -7   8      321.39      311.56     17.48 o 
   2  -7   8       28.21       27.59     12.53 o 
   3  -7   8       93.64       98.22     12.72 o 
   4  -7   8        8.52       15.72     14.32 o 
   5  -7   8       23.80       14.09     12.44 o 
  -6  -6   8       88.19      115.25     12.75 o 
  -5  -6   8      135.13      130.22     21.63 o 
  -4  -6   8       58.64       65.38      7.78 o 
  -3  -6   8      223.13      243.98      9.91 o 
  -2  -6   8      282.84      285.02      8.18 o 
  -1  -6   8      256.96      274.57     11.44 o 
   0  -6   8       21.49       12.17      7.17 o 
   1  -6   8       85.64       80.11      9.05 o 
   2  -6   8      134.87      145.86     12.27 o 
   3  -6   8        6.39       12.14     13.29 o 
   4  -6   8      116.40      117.03     10.82 o 
   5  -6   8       12.27       23.34     16.33 o 
   6  -6   8       10.53        0.35     16.62 o 
  -7  -5   8       96.94       76.74     22.19 o 
  -6  -5   8       20.73       27.86     12.17 o 
  -5  -5   8      282.25      298.88     11.71 o 
  -4  -5   8      194.77      190.50     10.36 o 
  -3  -5   8      339.15      378.55      8.60 o 
  -2  -5   8      718.66      745.69     34.61 o 
  -1  -5   8      235.69      258.44     19.05 o 
   0  -5   8       96.37      107.52      8.78 o 
   1  -5   8      254.53      268.89      9.93 o 
   2  -5   8       11.40        7.03     10.16 o 
   3  -5   8      154.63      140.48      9.47 o 
   4  -5   8        7.40       10.42      9.78 o 
   5  -5   8        3.13      -16.08     16.11 o 
   6  -5   8        1.96        6.61     12.93 o 
  -7  -4   8       22.94       34.66     13.85 o 
  -6  -4   8      213.43      175.99     12.90 o 
  -5  -4   8       73.30       59.69     10.67 o 
  -4  -4   8      401.55      391.01      8.17 o 
  -3  -4   8      235.03      248.10     11.54 o 
  -2  -4   8      261.45      259.19     25.12 o 
  -1  -4   8      529.89      585.74     13.45 o 
   0  -4   8      143.78      139.24      7.03 o 
   1  -4   8      111.82      106.18      8.05 o 
   2  -4   8      144.38      141.66     11.13 o 
   3  -4   8       98.81       88.05     12.64 o 
   4  -4   8        6.75       11.73     12.64 o 
   5  -4   8       20.25       34.97     14.82 o 
   6  -4   8        2.97       16.52     15.39 o 
  -7  -3   8      121.99      126.34     13.97 o 
  -6  -3   8       22.30       32.15     10.92 o 
  -5  -3   8      337.89      322.34     13.75 o 
  -4  -3   8      278.02      299.64     11.79 o 
  -3  -3   8      166.44      182.30      8.83 o 
  -2  -3   8     1192.47     1200.52     58.26 o 
  -1  -3   8      104.90      102.58      6.90 o 
   0  -3   8      520.41      492.25      8.29 o 
   1  -3   8      317.80      293.12     22.88 o 
   2  -3   8      115.04      104.14      9.34 o 
   3  -3   8      272.24      251.36     12.49 o 
   4  -3   8       20.13       32.38     12.50 o 
   5  -3   8       25.21       19.29     14.82 o 
   6  -3   8       14.66       21.43     15.03 o 
   7  -3   8       10.06       14.44     19.48 o 
  -7  -2   8        7.95       10.59     14.63 o 
  -6  -2   8      164.37      162.09     10.96 o 
  -5  -2   8      118.97      127.16     15.97 o 
  -4  -2   8      190.32      191.55      8.83 o 
  -3  -2   8     1197.10     1296.65     11.58 o 
  -2  -2   8       22.82       33.29      6.65 o 
  -1  -2   8     1418.72     1522.49     18.61 o 
   0  -2   8     1071.42     1111.29     21.14 o 
   1  -2   8      498.49      492.62      9.77 o 
   2  -2   8      406.55      405.97     14.81 o 
   3  -2   8       68.05       73.05      9.01 o 
   4  -2   8      128.51      127.41     13.40 o 
   5  -2   8       12.74       25.56     13.00 o 
   6  -2   8        6.88       17.63     14.85 o 
   7  -2   8        5.68        2.31     19.48 o 
  -7  -1   8      247.99      235.84     19.29 o 
  -6  -1   8      149.88      159.62     10.79 o 
  -5  -1   8      153.18      135.40      9.29 o 
  -4  -1   8     1056.34     1129.00     16.60 o 
  -3  -1   8      138.37      149.69      7.22 o 
  -2  -1   8     1631.48     1637.96     59.42 o 
  -1  -1   8      579.30      584.67     33.52 o 
   0  -1   8     1934.08     1953.70     76.08 o 
   1  -1   8     1459.59     1437.14     32.03 o 
   2  -1   8       69.49       65.29      9.35 o 
   3  -1   8      416.56      372.61     15.34 o 
   4  -1   8       23.12       28.56     11.68 o 
   5  -1   8       90.09       83.44     13.43 o 
   6  -1   8       24.37       35.38     14.94 o 
   7  -1   8        5.65        6.56     19.54 o 
  -7   0   8       15.39       11.17     18.17 o 
  -6   0   8      222.51      197.75     12.91 o 
  -5   0   8      428.06      452.36     11.07 o 
  -4   0   8      623.15      545.71     57.79 o 
  -3   0   8     1660.78     1732.38    104.39 o 
  -2   0   8       78.16       73.08      8.08 o 
  -1   0   8     1783.03     1709.44    221.19 o 
   0   0   8     3319.57     3580.19    139.83 o 
   1   0   8      236.38      223.79     14.34 o 
   2   0   8     1132.16     1130.54     22.78 o 
   3   0   8      464.43      479.69     10.18 o 
   4   0   8      164.94      138.85     13.46 o 
   5   0   8       26.17       43.71     15.99 o 
   6   0   8        2.96        1.78     16.20 o 
   7   0   8        1.43        3.74     15.88 o 
  -7   1   8      240.78      218.36     21.38 o 
  -6   1   8      150.83      129.52     16.69 o 
  -5   1   8      153.29      126.64      9.58 o 
  -4   1   8     1062.11     1159.64     27.90 o 
  -3   1   8      155.85      186.35     18.10 o 
  -2   1   8     1570.30     1573.03    156.23 o 
  -1   1   8      527.00      550.84     17.55 o 
   0   1   8     1874.51     1876.00    153.00 o 
   1   1   8     1410.52     1248.38     68.90 o 
   2   1   8       73.07       73.93     10.94 o 
   3   1   8      390.28      339.78      8.30 o 
   4   1   8       23.85       24.31     14.71 o 
   5   1   8       86.05       83.80     14.88 o 
   6   1   8       24.46       31.09     13.36 o 
   7   1   8        6.03        5.63     16.53 o 
  -7   2   8        7.96        2.25     19.72 o 
  -6   2   8      190.25      180.56     18.10 o 
  -5   2   8      123.16      142.01     15.61 o 
  -4   2   8      186.44      163.98     25.61 o 
  -3   2   8     1147.79     1065.42    202.32 o 
  -2   2   8       20.86       22.07      6.69 o 
  -1   2   8     1408.00     1420.28     74.33 o 
   0   2   8      993.92     1023.18    145.13 o 
   1   2   8      466.52      466.19      9.83 o 
   2   2   8      385.63      420.96     16.08 o 
   3   2   8       65.77       66.78      9.25 o 
   4   2   8      110.87      105.28     17.00 o 
   5   2   8       13.78       29.31     18.13 o 
   6   2   8        5.42        2.49     15.43 o 
   7   2   8        7.35        6.11     21.55 o 
  -7   3   8      120.87      102.36     22.38 o 
  -6   3   8       19.62       23.69     18.31 o 
  -5   3   8      356.65      346.14     17.32 o 
  -4   3   8      252.38      249.66     13.57 o 
  -3   3   8      175.00      200.90     28.01 o 
  -2   3   8     1202.33     1265.07     66.27 o 
  -1   3   8      103.86      110.15      8.32 o 
   0   3   8      471.32      509.71     51.54 o 
   1   3   8      302.74      320.98     32.23 o 
   2   3   8      107.67      108.42      9.62 o 
   3   3   8      284.76      269.22     11.68 o 
   4   3   8       17.86       29.11     23.50 o 
   5   3   8       20.85       18.67     22.32 o 
  -7   4   8       25.95       41.50     20.39 o 
  -6   4   8      215.38      174.65     19.71 o 
  -5   4   8       77.05       83.40     11.87 o 
  -4   4   8      379.78      342.57     15.03 o 
  -3   4   8      249.63      220.28     10.37 o 
  -2   4   8      269.48      272.09     38.06 o 
  -1   4   8      502.85      536.70     64.84 o 
   0   4   8      144.21      146.73     17.76 o 
   1   4   8      108.67      120.90      9.09 o 
   2   4   8      154.74      163.12     23.39 o 
   3   4   8       94.67       95.13     12.05 o 
  -7   5   8       85.25       55.15     22.12 o 
  -6   5   8       22.70       29.31     21.01 o 
  -5   5   8      275.51      239.64     17.93 o 
  -4   5   8      209.12      182.31     14.58 o 
  -3   5   8      356.69      375.19     14.50 o 
  -2   5   8      723.70      665.56     15.03 o 
  -1   5   8      266.49      249.19      9.70 o 
   0   5   8       98.05      100.10     12.16 o 
   1   5   8      260.95      258.98     11.73 o 
   2   5   8       13.42       -4.20     10.77 o 
   3   5   8      147.05      145.73      9.54 o 
  -6   6   8       85.46       65.61     16.15 o 
  -5   6   8      141.29      112.75     17.01 o 
  -4   6   8       49.09       73.96     15.14 o 
  -3   6   8      258.92      228.71     14.75 o 
  -2   6   8      295.41      260.01     10.18 o 
  -1   6   8      249.71      206.14      9.70 o 
   0   6   8       36.32       32.27     10.91 o 
   1   6   8       75.77       83.97     11.79 o 
   2   6   8      140.32      164.08     12.86 o 
   3   6   8        7.86        4.01     13.42 o 
  -6   7   8       33.23       47.63     24.04 o 
  -5   7   8       59.05       57.95     20.84 o 
  -4   7   8      256.98      258.90     17.74 o 
  -3   7   8       96.99       93.60     15.21 o 
  -2   7   8      487.17      421.82     11.45 o 
  -1   7   8      234.97      212.54     13.44 o 
   0   7   8      487.78      458.22     10.49 o 
   1   7   8      327.77      352.38     12.40 o 
   2   7   8       26.63       31.91      8.91 o 
   3   7   8       92.27      106.05     13.91 o 
  -5   8   8       66.18       46.82     19.60 o 
  -4   8   8       14.28       30.56     16.55 o 
  -3   8   8      208.88      188.59     12.27 o 
  -2   8   8       85.43       82.92     11.02 o 
  -1   8   8      151.18      149.04     10.41 o 
   0   8   8      205.62      232.07     12.77 o 
   1   8   8       86.81       98.69      9.58 o 
   2   8   8      194.39      211.72     14.14 o 
   3   8   8       31.94       28.94     10.58 o 
  -5   9   8        6.86       24.17     22.76 o 
  -4   9   8       56.11       51.93     19.36 o 
  -3   9   8        4.31       -1.83     15.72 o 
  -2   9   8      140.89      128.54     15.33 o 
  -1   9   8       98.09       87.53     15.34 o 
   0   9   8      171.25      193.23     14.97 o 
   1   9   8      122.57      111.73     13.16 o 
   2   9   8       21.60       15.73     10.39 o 
   3   9   8       29.22       34.52     11.28 o 
  -4  10   8       20.50       30.39     21.21 o 
  -3  10   8       44.74       48.27     17.27 o 
  -2  10   8        3.98        4.52     17.31 o 
  -1  10   8       46.00       38.67     16.05 o 
   0  10   8        2.47       19.07     14.53 o 
   1  10   8        7.12       21.95     16.72 o 
   2  10   8       12.10       26.04     15.66 o 
  -3  11   8       38.51       41.16     19.35 o 
  -2  11   8       23.26       23.41     17.20 o 
  -1  11   8        4.18       -3.54     16.00 o 
   0  11   8       53.60       57.76     12.77 o 
   1  11   8        5.12       -4.16     18.14 o 
   2  11   8        3.39       12.95     18.85 o 
  -2  12   8        5.18        7.64     21.11 o 
  -1  12   8        4.02        6.76     18.13 o 
   0  12   8       19.31        6.35     19.86 o 
   1  12   8        3.69       -2.23     19.50 o 
  -2 -11   9       19.59       16.23     11.33 o 
  -1 -11   9       67.58       74.49     12.32 o 
   0 -11   9        1.31        4.22     11.79 o 
   1 -11   9       15.96       27.91     18.52 o 
   2 -11   9        7.43       22.82     20.39 o 
  -4 -10   9       24.48       25.12     14.63 o 
  -3 -10   9       55.75       65.90     13.46 o 
  -2 -10   9       46.12       49.28     11.00 o 
  -1 -10   9       53.13       52.23     10.70 o 
   0 -10   9      164.92      176.97     11.71 o 
   1 -10   9       29.02       28.80     13.49 o 
   2 -10   9        2.93        4.43     17.25 o 
   3 -10   9        5.72       16.53     19.46 o 
  -4  -9   9       79.60       99.94     13.22 o 
  -3  -9   9       41.12       46.01     11.43 o 
  -2  -9   9      101.04      114.37     10.24 o 
  -1  -9   9       32.76       40.76     11.41 o 
   0  -9   9       45.84       42.88      9.55 o 
   1  -9   9        1.95        3.90      8.78 o 
   2  -9   9       38.16       50.14     14.17 o 
   3  -9   9        7.48        9.24     15.62 o 
   4  -9   9        0.61        0.18     19.39 o 
  -5  -8   9       58.43       53.85     14.50 o 
  -4  -8   9       10.49        0.93     11.15 o 
  -3  -8   9      117.31      123.05     10.99 o 
  -2  -8   9       11.73       14.12     10.42 o 
  -1  -8   9       77.08       87.02     10.04 o 
   0  -8   9       42.09       45.96     10.27 o 
   1  -8   9       17.19       16.02      8.25 o 
   2  -8   9        8.56       10.27     13.96 o 
   3  -8   9       20.45       39.31     14.45 o 
   4  -8   9       14.47       15.38     12.94 o 
   5  -8   9        3.55      -15.15     18.89 o 
  -5  -7   9        0.99       -2.10      9.55 o 
  -4  -7   9      183.99      203.99     11.68 o 
  -3  -7   9       91.19       84.48     10.37 o 
  -2  -7   9       63.52       79.88      8.79 o 
  -1  -7   9      133.38      151.92      9.89 o 
   0  -7   9       14.15        6.38      7.96 o 
   1  -7   9       65.12       75.99     10.57 o 
   2  -7   9       17.32        9.82     13.52 o 
   3  -7   9        3.95       14.32     10.63 o 
   4  -7   9       20.87       28.04     16.79 o 
   5  -7   9        5.80       19.30     17.26 o 
  -6  -6   9        5.02        8.44     13.75 o 
  -5  -6   9      105.06      107.67     12.71 o 
  -4  -6   9      124.95      113.73     24.51 o 
  -3  -6   9      132.97      133.88     14.64 o 
  -2  -6   9      281.17      302.01     15.40 o 
  -1  -6   9       14.94       14.84      8.78 o 
   0  -6   9      322.35      323.04      9.76 o 
   1  -6   9       58.44       52.86      7.97 o 
   2  -6   9       98.25       85.96      9.92 o 
   3  -6   9       75.90       70.36     13.28 o 
   4  -6   9       51.01       62.39     15.11 o 
   5  -6   9       13.54       21.79     12.78 o 
  -6  -5   9       65.96       69.98     13.30 o 
  -5  -5   9       35.60       36.46      9.77 o 
  -4  -5   9      238.68      247.19     13.43 o 
  -3  -5   9      691.00      711.20     35.39 o 
  -2  -5   9      119.49      116.70      6.96 o 
  -1  -5   9      839.21      840.81     28.66 o 
   0  -5   9       80.57       69.14      9.13 o 
   1  -5   9      524.52      533.91     17.89 o 
   2  -5   9      183.04      168.78      8.62 o 
   3  -5   9       25.87       30.33     13.24 o 
   4  -5   9       50.14       50.36     13.58 o 
   5  -5   9        2.40      -11.31     15.94 o 
   6  -5   9        7.72       16.42     17.96 o 
  -6  -4   9       12.25        3.66     12.89 o 
  -5  -4   9      143.74      147.95     10.95 o 
  -4  -4   9      243.61      223.54      8.96 o 
  -3  -4   9      176.39      195.69     14.48 o 
  -2  -4   9      593.68      632.39     18.44 o 
  -1  -4   9        9.30        5.32      6.87 o 
   0  -4   9      325.84      316.85      9.84 o 
   1  -4   9      323.83      322.03     10.32 o 
   2  -4   9      147.52      152.63     10.35 o 
   3  -4   9      262.89      297.38     12.69 o 
   4  -4   9       70.19       67.87     13.76 o 
   5  -4   9       60.43       69.60     14.94 o 
   6  -4   9        0.55       -5.34     19.11 o 
  -7  -3   9       21.26       31.14     14.48 o 
  -6  -3   9      147.03      142.90     11.42 o 
  -5  -3   9       97.63       80.79      8.59 o 
  -4  -3   9      383.58      402.78     10.00 o 
  -3  -3   9      553.25      521.90      7.99 o 
  -2  -3   9      124.48      136.81     10.12 o 
  -1  -3   9     1007.81     1025.86     23.64 o 
   0  -3   9      125.50      110.42      8.43 o 
   1  -3   9      638.53      594.39     31.98 o 
   2  -3   9      286.12      280.82     29.52 o 
   3  -3   9       30.93       35.79     10.09 o 
   4  -3   9      173.39      178.54     13.11 o 
   5  -3   9        9.69        0.76     11.16 o 
   6  -3   9       28.05       39.61     17.53 o 
  -7  -2   9       79.03       80.63     12.89 o 
  -6  -2   9       48.94       59.43     11.83 o 
  -5  -2   9      521.46      547.55     11.52 o 
  -4  -2   9      217.26      213.50      9.46 o 
  -3  -2   9      223.85      220.50     11.11 o 
  -2  -2   9     1034.56     1128.57     57.49 o 
  -1  -2   9       69.70       84.02     10.10 o 
   0  -2   9      631.36      642.09     20.11 o 
   1  -2   9      228.89      216.81      8.81 o 
   2  -2   9      150.34      140.92      8.00 o 
   3  -2   9      196.88      197.38     10.35 o 
   4  -2   9        6.15        9.30     13.52 o 
   5  -2   9       45.05       66.33     14.11 o 
   6  -2   9       16.54       27.43     18.51 o 
  -7  -1   9       39.70       33.59     19.17 o 
  -6  -1   9      354.88      339.23     21.07 o 
  -5  -1   9       39.71       39.01      9.62 o 
  -4  -1   9      689.44      732.74     32.56 o 
  -3  -1   9      674.13      659.57      9.17 o 
  -2  -1   9      148.60      150.73      7.24 o 
  -1  -1   9      624.64      567.35     54.73 o 
   0  -1   9       18.13       13.99      7.83 o 
   1  -1   9      324.08      314.02     22.46 o 
   2  -1   9       43.86       56.15      8.79 o 
   3  -1   9       89.14       75.89      9.06 o 
   4  -1   9       83.60       98.34     13.60 o 
   5  -1   9        7.60       18.57     13.32 o 
   6  -1   9        1.86       -7.37     17.80 o 
  -7   0   9       35.83       43.62     21.36 o 
  -6   0   9      107.44       98.75      9.30 o 
  -5   0   9      598.57      605.16     44.10 o 
  -4   0   9       14.73       17.32      7.42 o 
  -3   0   9      166.78      160.77      7.26 o 
  -2   0   9      514.13      515.49     11.80 o 
  -1   0   9      110.47      116.92     13.73 o 
   0   0   9      204.90      213.68      9.90 o 
   1   0   9        2.71        2.92      8.18 o 
   2   0   9      141.42      117.16      8.53 o 
   3   0   9       47.11       50.49      8.53 o 
   4   0   9        5.05       14.65     13.36 o 
   5   0   9        2.68       22.38     17.24 o 
   6   0   9        8.64       13.27     17.49 o 
  -7   1   9       40.12       35.37     19.34 o 
  -6   1   9      340.57      251.93     13.64 o 
  -5   1   9       43.12       46.88      9.95 o 
  -4   1   9      673.56      622.00     92.92 o 
  -3   1   9      770.29      787.52      9.70 o 
  -2   1   9      155.39      161.68     15.56 o 
  -1   1   9      680.26      637.97     25.87 o 
   0   1   9       16.17       22.49      7.72 o 
   1   1   9      342.31      359.95     12.50 o 
   2   1   9       58.61       59.06      8.84 o 
   3   1   9       89.34       83.63      8.99 o 
   4   1   9       79.86       71.41     13.69 o 
   5   1   9        7.89       12.23     16.05 o 
   6   1   9        2.06      -14.25     20.40 o 
  -7   2   9       74.15       72.55     20.62 o 
  -6   2   9       47.99       61.95     17.18 o 
  -5   2   9      502.63      476.69     17.28 o 
  -4   2   9      230.93      229.86      9.63 o 
  -3   2   9      256.11      290.83     46.38 o 
  -2   2   9     1061.48     1114.28    106.22 o 
  -1   2   9       65.59       76.92     12.96 o 
   0   2   9      715.02      767.51     16.22 o 
   1   2   9      241.59      256.74      9.35 o 
   2   2   9      169.97      196.12     20.89 o 
   3   2   9      227.70      235.19     10.77 o 
   4   2   9        6.37        5.80      9.98 o 
   5   2   9       50.47       45.33     19.55 o 
   6   2   9       16.30       20.85     17.88 o 
  -7   3   9       20.56       18.94     22.87 o 
  -6   3   9      138.51      146.89     18.79 o 
  -5   3   9       93.41       63.92     12.03 o 
  -4   3   9      388.36      373.66     15.81 o 
  -3   3   9      559.77      599.91     47.96 o 
  -2   3   9      116.17      132.59     18.40 o 
  -1   3   9     1007.17      998.40    182.96 o 
   0   3   9      125.23      126.47     11.59 o 
   1   3   9      669.42      718.56     13.44 o 
   2   3   9      292.85      303.02     11.00 o 
   3   3   9       30.02       31.98      9.77 o 
   4   3   9      177.21      180.53     12.82 o 
   5   3   9        9.14       12.55     27.36 o 
  -6   4   9        8.87       20.55     19.29 o 
  -5   4   9      134.35      120.51     15.75 o 
  -4   4   9      227.29      233.47     15.56 o 
  -3   4   9      207.03      201.05     13.38 o 
  -2   4   9      571.67      621.15     82.08 o 
  -1   4   9        5.54        8.66      8.65 o 
   0   4   9      358.90      387.03     41.62 o 
   1   4   9      331.49      356.10     48.58 o 
   2   4   9      148.70      177.33     12.92 o 
   3   4   9      280.18      281.09     12.22 o 
   4   4   9       72.50       69.86     13.92 o 
  -6   5   9       68.91       44.64     19.48 o 
  -5   5   9       28.71       48.26     16.35 o 
  -4   5   9      235.36      231.19     16.43 o 
  -3   5   9      667.76      590.50     15.90 o 
  -2   5   9      142.38      133.07     13.58 o 
  -1   5   9      851.95      808.61     15.33 o 
   0   5   9       83.96       84.84     12.42 o 
   1   5   9      508.33      517.06     13.96 o 
   2   5   9      188.44      171.02      9.61 o 
   3   5   9       25.48       34.07     13.59 o 
   4   5   9       44.44       44.55     10.75 o 
  -6   6   9        5.17       -4.05     19.57 o 
  -5   6   9      103.01       75.61     13.51 o 
  -4   6   9      112.96       93.54     15.53 o 
  -3   6   9      139.33      130.06     11.56 o 
  -2   6   9      259.54      265.50     14.70 o 
  -1   6   9       10.15        1.31     12.07 o 
   0   6   9      350.99      365.49     13.55 o 
   1   6   9       46.71       47.06     12.03 o 
   2   6   9       91.67      116.92     13.55 o 
   3   6   9       68.87       72.21     13.56 o 
  -5   7   9        2.35        4.89     15.02 o 
  -4   7   9      186.63      142.01     13.94 o 
  -3   7   9       74.47       75.19     12.32 o 
  -2   7   9       70.55       62.97     10.58 o 
  -1   7   9      130.50      134.18     12.80 o 
   0   7   9       13.99       19.12     12.03 o 
   1   7   9       56.60       86.05     11.99 o 
   2   7   9       12.53       16.29     12.58 o 
   3   7   9        3.43        4.25     10.81 o 
  -5   8   9       58.67       51.16     21.03 o 
  -4   8   9       14.52       14.30     13.99 o 
  -3   8   9      113.63      117.03     12.65 o 
  -2   8   9       17.10       39.21     14.43 o 
  -1   8   9       83.14       81.61     14.99 o 
   0   8   9       40.53       41.54      9.76 o 
   1   8   9       20.57       10.55      9.75 o 
   2   8   9        6.49        5.70     13.22 o 
   3   8   9       20.17       40.24     15.10 o 
  -4   9   9       77.05       71.97     18.90 o 
  -3   9   9       50.51       36.35     16.49 o 
  -2   9   9       97.60       92.33     17.08 o 
  -1   9   9       33.09       28.07     16.41 o 
   0   9   9       42.95       47.63     15.15 o 
   1   9   9        1.24       -0.71     10.76 o 
   2   9   9       41.83       32.55     13.90 o 
   3   9   9        7.91       11.43     15.37 o 
  -4  10   9       27.48       33.17     20.52 o 
  -3  10   9       55.23       50.36     20.07 o 
  -2  10   9       49.42       48.83     16.70 o 
  -1  10   9       50.91       37.96     15.84 o 
   0  10   9      165.13      180.60     15.83 o 
   1  10   9       30.21       45.45     16.02 o 
   2  10   9        2.24        1.13     17.49 o 
   3  10   9        5.58        2.21     17.24 o 
  -2  11   9       18.81       10.30     18.48 o 
  -1  11   9       66.76       58.81     17.32 o 
   0  11   9        2.03      -11.61     17.25 o 
   1  11   9       17.56       13.89     18.07 o 
   2  11   9        7.27       17.71     14.55 o 
  -1 -11  10        1.80        5.66     12.62 o 
   0 -11  10       17.99       11.70     13.98 o 
   1 -11  10       18.82       23.33     15.80 o 
  -3 -10  10        5.40        3.21     14.25 o 
  -2 -10  10       11.68        8.07     13.88 o 
  -1 -10  10        8.79       12.02     11.71 o 
   0 -10  10        1.54       -1.81     10.50 o 
   1 -10  10       46.57       39.68     15.59 o 
   2 -10  10        0.77       15.59     17.23 o 
  -4  -9  10       12.38       10.37     12.13 o 
  -3  -9  10       78.10      106.38     13.50 o 
  -2  -9  10       59.59       60.93     10.96 o 
  -1  -9  10       25.44       27.74     12.38 o 
   0  -9  10       51.13       63.36      9.37 o 
   1  -9  10        7.59        2.88     11.54 o 
   2  -9  10       44.87       48.36     17.11 o 
   3  -9  10       12.23       12.28     19.08 o 
  -4  -8  10      107.07      109.51     11.34 o 
  -3  -8  10       83.54       64.04     12.28 o 
  -2  -8  10       62.16       79.94     12.16 o 
  -1  -8  10      209.58      211.11     11.36 o 
   0  -8  10       34.16       24.67     11.05 o 
   1  -8  10       74.91       76.22     10.74 o 
   2  -8  10       29.33       30.14     14.30 o 
   3  -8  10       17.16       15.23     12.88 o 
   4  -8  10        7.92        6.89     13.48 o 
  -5  -7  10       76.38       71.62     12.81 o 
  -4  -7  10       78.71       71.22     10.80 o 
  -3  -7  10      220.44      209.64     29.52 o 
  -2  -7  10      247.12      243.48     23.23 o 
  -1  -7  10      107.78      104.82     10.27 o 
   0  -7  10      248.07      269.75     14.25 o 
   1  -7  10        5.37        5.97     10.15 o 
   2  -7  10       92.02      114.30     15.10 o 
   3  -7  10       41.42       15.08     11.87 o 
   4  -7  10        2.94       10.68     15.49 o 
   5  -7  10       15.95       11.83     20.39 o 
  -5  -6  10      101.66      102.28     12.11 o 
  -4  -6  10      111.40      106.43     11.28 o 
  -3  -6  10      302.99      274.92     18.55 o 
  -2  -6  10      181.00      221.45     10.77 o 
  -1  -6  10      206.67      239.29     13.47 o 
   0  -6  10      117.90      125.88      9.93 o 
   1  -6  10      119.09      119.63     10.20 o 
   2  -6  10       21.62       31.84      9.96 o 
   3  -6  10       46.83       44.90     15.34 o 
   4  -6  10        7.17       10.77     11.73 o 
   5  -6  10        1.09      -14.16     18.77 o 
  -6  -5  10      141.59      123.26     12.64 o 
  -5  -5  10      114.46      130.22     11.78 o 
  -4  -5  10      160.57      164.13     14.44 o 
  -3  -5  10      226.91      229.54     10.19 o 
  -2  -5  10       98.90      100.18      9.72 o 
  -1  -5  10      287.81      333.03     10.34 o 
   0  -5  10      125.36      125.90      9.47 o 
   1  -5  10       40.83       43.73      9.73 o 
   2  -5  10       42.60       49.66     10.62 o 
   3  -5  10       34.48       36.50     14.29 o 
   4  -5  10       14.55        9.11     16.06 o 
   5  -5  10        0.90      -11.11     16.28 o 
  -6  -4  10      100.45      100.41     22.66 o 
  -5  -4  10       90.53       99.52      9.71 o 
  -4  -4  10      329.23      293.94     21.67 o 
  -3  -4  10      140.24      128.03     10.04 o 
  -2  -4  10      240.23      282.94     23.56 o 
  -1  -4  10      139.92      142.68     12.86 o 
   0  -4  10       49.59       40.22     10.96 o 
   1  -4  10      127.99      129.81      9.08 o 
   2  -4  10       37.20       39.40      7.87 o 
   3  -4  10        4.91       26.03     12.98 o 
   4  -4  10       40.04       50.56     15.06 o 
   5  -4  10        2.97       22.83     11.91 o 
   6  -4  10        1.15       13.11     20.57 o 
  -6  -3  10       98.93      107.38     22.36 o 
  -5  -3  10      201.85      193.44     17.55 o 
  -4  -3  10       16.53       19.45      8.36 o 
  -3  -3  10      443.75      454.71     10.62 o 
  -2  -3  10       43.60       45.11      7.51 o 
  -1  -3  10      417.58      453.25      9.85 o 
   0  -3  10      341.18      387.33     16.29 o 
   1  -3  10       82.85       80.01      7.56 o 
   2  -3  10      126.28      126.99     10.25 o 
   3  -3  10        1.54        7.82     10.06 o 
   4  -3  10        2.86       16.25     14.90 o 
   5  -3  10        7.01        9.74     16.45 o 
   6  -3  10        0.80        0.89     17.42 o 
  -6  -2  10       34.03       48.06     12.74 o 
  -5  -2  10       18.99       21.72     10.88 o 
  -4  -2  10      294.17      295.20     10.16 o 
  -3  -2  10       15.18       18.49      6.67 o 
  -2  -2  10      470.20      451.91     69.13 o 
  -1  -2  10      330.57      346.98      9.65 o 
   0  -2  10       94.44       98.74      8.84 o 
   1  -2  10      463.73      516.74     10.60 o 
   2  -2  10       27.46       37.87      9.09 o 
   3  -2  10       39.93       34.10      9.39 o 
   4  -2  10       24.93       33.54     13.48 o 
   5  -2  10       13.22       20.64     14.90 o 
   6  -2  10        6.02       26.78     20.19 o 
  -6  -1  10       22.82       21.80     12.38 o 
  -5  -1  10      235.48      219.17     10.79 o 
  -4  -1  10       43.67       24.54      9.30 o 
  -3  -1  10      807.99      750.24     60.15 o 
  -2  -1  10      509.91      468.08     30.56 o 
  -1  -1  10      108.32      115.67      7.54 o 
   0  -1  10      593.22      593.08     14.59 o 
   1  -1  10        1.44        0.91      8.76 o 
   2  -1  10      350.09      323.37     24.58 o 
   3  -1  10       29.73       35.11      9.53 o 
   4  -1  10       33.20       29.27     14.15 o 
   5  -1  10       25.83       22.11     14.62 o 
   6  -1  10        5.60       -2.72     20.17 o 
  -6   0  10       66.03       55.96      9.69 o 
  -5   0  10        0.31       -0.65     10.00 o 
  -4   0  10      384.33      405.73     11.02 o 
  -3   0  10        2.04        7.24      8.56 o 
  -2   0  10      319.67      351.36     11.19 o 
  -1   0  10     1304.90     1198.49    187.35 o 
   0   0  10        8.82        8.50      6.98 o 
   1   0  10     1470.79     1446.80     62.78 o 
   2   0  10       54.45       60.25      8.92 o 
   3   0  10      123.35      133.41     16.32 o 
   4   0  10      104.97      117.15     15.05 o 
   5   0  10       34.84       32.79     17.28 o 
   6   0  10       12.98       12.27     21.46 o 
  -6   1  10       28.40       31.28     17.42 o 
  -5   1  10      224.96      256.74     28.30 o 
  -4   1  10       41.72       36.49      8.12 o 
  -3   1  10      757.33      784.91     61.14 o 
  -2   1  10      502.74      432.13     30.13 o 
  -1   1  10      105.10      109.19     13.35 o 
   0   1  10      567.08      522.29     61.93 o 
   1   1  10        1.43       12.49      8.75 o 
   2   1  10      325.28      322.84     21.62 o 
   3   1  10       24.52       34.18      9.91 o 
   4   1  10       34.99       32.46     10.26 o 
   5   1  10       23.46       30.22     19.62 o 
   6   1  10        5.82       10.56     22.54 o 
  -6   2  10       26.85       20.40     17.61 o 
  -5   2  10       24.79       18.04     16.36 o 
  -4   2  10      278.69      249.05     20.64 o 
  -3   2  10       22.38       20.10      6.51 o 
  -2   2  10      470.60      503.75     22.77 o 
  -1   2  10      301.20      315.56     15.73 o 
   0   2  10       97.70      105.43     13.96 o 
   1   2  10      421.12      467.81     10.71 o 
   2   2  10       23.33       34.38     10.17 o 
   3   2  10       39.81       32.10      8.32 o 
   4   2  10       22.71       27.35     11.43 o 
   5   2  10       12.35       17.59     22.05 o 
   6   2  10        5.32        0.96     20.37 o 
  -6   3  10      103.54       77.94     14.30 o 
  -5   3  10      208.86      190.86     16.03 o 
  -4   3  10       18.12       25.31      8.35 o 
  -3   3  10      442.63      466.16     49.33 o 
  -2   3  10       32.96       36.57      7.37 o 
  -1   3  10      417.33      438.36     31.22 o 
   0   3  10      310.46      319.73     41.20 o 
   1   3  10       83.00       94.70      9.21 o 
   2   3  10      111.87      114.59     16.16 o 
   3   3  10        0.44        0.34     10.56 o 
   4   3  10        2.27        5.63     10.04 o 
  -6   4  10      113.59       55.49     18.65 o 
  -5   4  10       95.88      114.14     16.44 o 
  -4   4  10      330.25      291.33     16.37 o 
  -3   4  10      147.78      125.17     14.10 o 
  -2   4  10      232.95      280.80     42.40 o 
  -1   4  10      120.44      119.81     13.90 o 
   0   4  10       54.37       71.33      9.34 o 
   1   4  10       98.11      101.62     17.20 o 
   2   4  10       36.95       52.81     10.22 o 
   3   4  10        2.99        7.21      9.21 o 
   4   4  10       38.20       45.97     13.85 o 
  -6   5  10      138.80      131.27     20.57 o 
  -5   5  10      118.30       86.20     19.01 o 
  -4   5  10      170.16      142.25     15.56 o 
  -3   5  10      206.22      188.00     11.34 o 
  -2   5  10      112.80       91.31     13.48 o 
  -1   5  10      293.00      274.87     10.96 o 
   0   5  10      132.33      140.11      9.97 o 
   1   5  10       35.55       33.01      9.32 o 
   2   5  10       44.96       48.79      9.98 o 
   3   5  10       35.52       33.74     15.01 o 
   4   5  10       14.69       14.55     14.64 o 
  -5   6  10       96.99       94.40     18.57 o 
  -4   6  10      111.50      104.89     13.65 o 
  -3   6  10      300.19      252.56     15.76 o 
  -2   6  10      166.61      165.33     11.15 o 
  -1   6  10      217.01      203.73     10.56 o 
   0   6  10      107.63      107.69     12.51 o 
   1   6  10      141.19      134.63     10.28 o 
   2   6  10       21.07       20.54     14.34 o 
   3   6  10       51.22       54.28     11.30 o 
   4   6  10        4.78        4.75     16.41 o 
  -5   7  10       77.71       52.34     16.16 o 
  -4   7  10       77.73       54.22     17.43 o 
  -3   7  10      226.50      267.74     18.84 o 
  -2   7  10      242.27      241.67     16.23 o 
  -1   7  10      101.79       91.29     13.69 o 
   0   7  10      252.80      260.04     14.17 o 
   1   7  10        6.41        7.68     10.20 o 
   2   7  10      100.04      122.34     14.29 o 
   3   7  10       44.51       44.63     14.89 o 
  -5   8  10        5.86       -8.42     22.20 o 
  -4   8  10      108.47       93.12     21.80 o 
  -3   8  10       75.97       54.59     17.25 o 
  -2   8  10       60.51       68.62     15.90 o 
  -1   8  10      206.71      210.88     15.33 o 
   0   8  10       29.80       30.51     14.69 o 
   1   8  10       75.58       82.05     13.84 o 
   2   8  10       27.40       45.26     15.63 o 
   3   8  10       18.21        8.80     17.97 o 
  -4   9  10        9.23       13.10     22.98 o 
  -3   9  10       80.06       70.19     18.25 o 
  -2   9  10       51.40       70.48     17.01 o 
  -1   9  10       23.47       42.50     15.95 o 
   0   9  10       50.49       54.58     11.45 o 
   1   9  10        9.36       15.22     14.80 o 
   2   9  10       43.67       54.44     15.78 o 
   3   9  10       11.31       27.84     19.52 o 
  -3  10  10        4.32        6.08     21.71 o 
  -2  10  10       15.64       19.08     19.54 o 
  -1  10  10        6.12        7.34     16.82 o 
   0  10  10        0.92       -4.55     18.58 o 
   1  10  10       46.08       73.44     17.10 o 
   2  10  10        0.47       13.17     19.44 o 
  -1  11  10        1.64       -1.72     15.07 o 
   0  11  10       16.88       34.90     14.85 o 
   1  11  10       20.23       29.87     21.53 o 
  -2 -10  11       59.27       52.86     28.10 o 
  -1 -10  11       10.59       18.69     12.14 o 
   0 -10  11       44.06       43.71     12.89 o 
   1 -10  11        5.34       28.63     20.33 o 
  -3  -9  11       49.65       42.84     12.33 o 
  -2  -9  11       37.99       48.26     12.52 o 
  -1  -9  11       27.81       28.72     11.61 o 
   0  -9  11       25.20       19.35     13.25 o 
   1  -9  11       25.85       31.08     13.99 o 
   2  -9  11        0.69        5.18     17.17 o 
   3  -9  11        1.09       11.00     14.81 o 
  -4  -8  11       22.37       31.91     14.72 o 
  -3  -8  11       20.83       19.91     11.18 o 
  -2  -8  11       42.21       43.17     12.23 o 
  -1  -8  11       19.89       32.69     12.37 o 
   0  -8  11       10.89       10.80     11.67 o 
   1  -8  11       45.93       54.15     11.74 o 
   2  -8  11        3.52       11.29     16.08 o 
   3  -8  11        3.72       -8.37     13.43 o 
  -4  -7  11       17.23       11.13     10.63 o 
  -3  -7  11       32.70       25.07      9.83 o 
  -2  -7  11      113.83      122.15     14.33 o 
  -1  -7  11        3.09       -1.32     10.79 o 
   0  -7  11       64.63       63.68     12.79 o 
   1  -7  11       37.51       39.79     11.42 o 
   2  -7  11       18.84        8.14     15.09 o 
   3  -7  11        6.15        8.71     12.30 o 
   4  -7  11        5.73       -0.77     13.80 o 
  -5  -6  11       33.25       39.21     12.68 o 
  -4  -6  11        7.98       17.45     12.66 o 
  -3  -6  11       60.95       76.53     21.41 o 
  -2  -6  11        1.48       -9.18     14.25 o 
  -1  -6  11      133.37      153.23     13.29 o 
   0  -6  11       50.80       62.50     10.94 o 
   1  -6  11       51.11       52.98      9.97 o 
   2  -6  11       54.90       57.17     10.41 o 
   3  -6  11        4.73        1.32     16.35 o 
   4  -6  11       25.25       35.18     18.06 o 
  -5  -5  11       23.06       28.31     10.85 o 
  -4  -5  11      121.94      131.48     13.86 o 
  -3  -5  11       23.57       27.17      8.85 o 
  -2  -5  11      268.02      262.97     12.32 o 
  -1  -5  11       57.89       48.53     11.23 o 
   0  -5  11      177.80      191.17     15.97 o 
   1  -5  11       47.81       67.78     10.27 o 
   2  -5  11        8.88        4.95     12.13 o 
   3  -5  11       75.46       88.29     15.39 o 
   4  -5  11       27.76        7.07     15.76 o 
   5  -5  11       43.37       44.75     18.51 o 
  -6  -4  11       69.99       93.47     30.86 o 
  -5  -4  11      120.74       94.04     11.11 o 
  -4  -4  11       22.18       24.60     14.85 o 
  -3  -4  11      313.53      329.86     10.63 o 
  -2  -4  11       68.72       64.13      7.92 o 
  -1  -4  11      135.62      151.22     10.71 o 
   0  -4  11      183.30      179.77     10.17 o 
   1  -4  11       53.42       56.66      8.07 o 
   2  -4  11      244.25      256.16     11.26 o 
   3  -4  11        7.49        8.41     12.00 o 
   4  -4  11       37.89       61.92     15.87 o 
   5  -4  11        3.78        9.23     17.33 o 
  -6  -3  11       31.93       12.91     13.44 o 
  -5  -3  11       54.26       51.90     12.17 o 
  -4  -3  11      269.39      231.68     25.15 o 
  -3  -3  11       59.99       56.68      9.91 o 
  -2  -3  11      524.25      491.29     22.51 o 
  -1  -3  11      216.65      227.22      9.96 o 
   0  -3  11      216.03      239.23     23.28 o 
   1  -3  11      146.92      161.70     10.34 o 
   2  -3  11       67.81       59.73      9.84 o 
   3  -3  11      108.73      114.44     11.60 o 
   4  -3  11       12.76       12.40     15.23 o 
   5  -3  11        8.68       15.84     15.96 o 
  -6  -2  11      146.64      140.56     13.91 o 
  -5  -2  11      106.12       95.18     12.18 o 
  -4  -2  11      153.44      156.51      9.18 o 
  -3  -2  11      312.88      304.16      8.80 o 
  -2  -2  11      161.22      149.07     18.57 o 
  -1  -2  11      332.12      341.56     36.53 o 
   0  -2  11      314.59      303.94     34.29 o 
   1  -2  11       27.64       24.80      9.50 o 
   2  -2  11      174.65      173.72      8.75 o 
   3  -2  11       19.89       25.42     10.89 o 
   4  -2  11       24.70       35.39     16.31 o 
   5  -2  11        4.93       -1.17     17.69 o 
  -6  -1  11       56.84       67.95     13.15 o 
  -5  -1  11      249.30      236.78     11.56 o 
  -4  -1  11      274.54      258.29     10.92 o 
  -3  -1  11       46.22       57.95      9.89 o 
  -2  -1  11      138.09      133.01      9.58 o 
  -1  -1  11      120.12      143.60      9.07 o 
   0  -1  11      150.13      168.83      9.64 o 
   1  -1  11      149.04      163.90     10.77 o 
   2  -1  11       20.42       28.87      9.77 o 
   3  -1  11       17.67       20.34     10.17 o 
   4  -1  11        5.28       14.44     15.95 o 
   5  -1  11        2.46        7.36     16.28 o 
   6  -1  11        0.38        1.62     21.43 o 
  -6   0  11      144.80      137.99     11.94 o 
  -5   0  11       85.79       61.60      9.71 o 
  -4   0  11      168.41      147.12      8.70 o 
  -3   0  11      430.10      405.25     17.74 o 
  -2   0  11       69.00       88.12      9.22 o 
  -1   0  11      281.93      321.79     29.23 o 
   0   0  11        7.37       15.40      6.39 o 
   1   0  11       21.90       27.84      9.12 o 
   2   0  11       54.69       68.70     10.15 o 
   3   0  11        0.20       -7.85     10.28 o 
   4   0  11        9.93        6.17     10.79 o 
   5   0  11       21.53       17.67     17.86 o 
   6   0  11        2.76        0.96     21.36 o 
  -6   1  11       56.68       45.60     20.34 o 
  -5   1  11      243.44      222.60     10.39 o 
  -4   1  11      282.63      282.13     10.81 o 
  -3   1  11       47.85       58.19     10.51 o 
  -2   1  11      161.25      175.93      9.81 o 
  -1   1  11      137.29      144.00     13.42 o 
   0   1  11      140.39      151.35      9.48 o 
   1   1  11      161.33      170.98      9.57 o 
   2   1  11       18.75       27.07      9.54 o 
   3   1  11       19.43       23.65     10.56 o 
   4   1  11        6.34        7.88     12.35 o 
   5   1  11        3.28        7.31     18.36 o 
   6   1  11        0.43        2.07     25.80 o 
  -6   2  11      144.25      124.22     19.04 o 
  -5   2  11      109.11       89.52     11.99 o 
  -4   2  11      139.02      141.03      9.06 o 
  -3   2  11      302.12      321.29     25.55 o 
  -2   2  11      151.12      147.33      9.00 o 
  -1   2  11      342.11      364.07      9.78 o 
   0   2  11      323.88      319.72     15.11 o 
   1   2  11       35.60       37.44     10.26 o 
   2   2  11      183.73      196.02     13.40 o 
   3   2  11       19.27       21.27     10.80 o 
   4   2  11       29.43       38.20     11.83 o 
   5   2  11        4.76        3.13     24.35 o 
  -6   3  11       30.39       21.10     19.27 o 
  -5   3  11       43.38       41.10     18.29 o 
  -4   3  11      268.68      270.76     15.34 o 
  -3   3  11       52.42       61.31     10.45 o 
  -2   3  11      573.67      550.39     33.98 o 
  -1   3  11      226.57      230.79      9.81 o 
   0   3  11      218.50      239.24     10.21 o 
   1   3  11      143.39      141.26      9.97 o 
   2   3  11       68.47       56.67     10.84 o 
   3   3  11      106.52      108.31     11.51 o 
   4   3  11       13.57       17.13     12.89 o 
  -6   4  11       63.30       54.33     20.37 o 
  -5   4  11      117.62       97.77     17.81 o 
  -4   4  11       14.71       14.32     16.56 o 
  -3   4  11      305.09      306.71     13.33 o 
  -2   4  11       63.94       59.24     10.13 o 
  -1   4  11      128.97      124.76     10.37 o 
   0   4  11      184.03      195.03     10.91 o 
   1   4  11       62.16       63.59     15.81 o 
   2   4  11      241.16      250.30     12.38 o 
   3   4  11        7.89       21.04     12.91 o 
   4   4  11       42.76       41.81     15.19 o 
  -5   5  11       29.79       31.65     17.88 o 
  -4   5  11      121.35      109.19     16.83 o 
  -3   5  11       27.39       52.64     14.97 o 
  -2   5  11      271.89      284.49     15.27 o 
  -1   5  11       59.18       63.65     10.39 o 
   0   5  11      173.96      171.96     20.99 o 
   1   5  11       55.30       66.36      9.18 o 
   2   5  11        8.43       17.05     15.36 o 
   3   5  11       72.11       95.38     15.90 o 
   4   5  11       25.99       26.68     16.09 o 
  -5   6  11       28.48       20.56     20.81 o 
  -4   6  11       12.73       15.76     17.45 o 
  -3   6  11       62.47       66.73     12.46 o 
  -2   6  11        0.62       15.03     14.04 o 
  -1   6  11      126.87      160.50     15.09 o 
   0   6  11       43.19       34.89     14.62 o 
   1   6  11       53.15       46.16     10.60 o 
   2   6  11       47.15       59.40     11.20 o 
   3   6  11        3.89        4.24     16.45 o 
   4   6  11       25.89       30.65     16.71 o 
  -4   7  11       12.89       26.35     18.29 o 
  -3   7  11       39.08       33.27     19.41 o 
  -2   7  11      105.22       88.88     12.67 o 
  -1   7  11        2.30       10.48     15.78 o 
   0   7  11       63.85       77.49     14.00 o 
   1   7  11       35.58       57.48     14.28 o 
   2   7  11       19.36       23.62     15.29 o 
   3   7  11        4.52       -2.77     12.68 o 
   4   7  11        6.23        1.76     14.07 o 
  -4   8  11       27.07       39.65     20.63 o 
  -3   8  11       25.56       29.58     18.68 o 
  -2   8  11       50.07       40.20     17.58 o 
  -1   8  11       21.12       39.29     17.20 o 
   0   8  11       14.87       47.93     14.90 o 
   1   8  11       46.51       41.95     15.21 o 
   2   8  11        1.88        8.46     16.07 o 
   3   8  11        4.40        3.20     13.61 o 
  -3   9  11       51.10       52.41     19.84 o 
  -2   9  11       43.35       56.55     18.41 o 
  -1   9  11       29.95       40.27     17.82 o 
   0   9  11       23.12       17.24     17.86 o 
   1   9  11       28.80       35.72     16.64 o 
   2   9  11        0.36        2.48     17.80 o 
   3   9  11        1.81        0.33     15.01 o 
  -2  10  11       60.18       59.49     21.85 o 
  -1  10  11       12.30        6.50     14.96 o 
   0  10  11       48.12       36.84     15.11 o 
   1  10  11        5.40        2.41     18.77 o 
  -2  -9  12       16.57       22.74     14.47 o 
  -1  -9  12       40.51       51.13     14.82 o 
   0  -9  12       17.37       14.60     13.84 o 
   1  -9  12        8.80       12.18     15.51 o 
  -3  -8  12       12.32       15.52     14.78 o 
  -2  -8  12       95.73      107.32     14.38 o 
  -1  -8  12       18.61       25.40     12.79 o 
   0  -8  12       48.31       50.96     12.43 o 
   1  -8  12       70.92       59.06     12.22 o 
   2  -8  12       10.30       31.34     19.27 o 
   3  -8  12       28.38       34.06     20.78 o 
  -4  -7  12       45.38       43.15     14.05 o 
  -3  -7  12       85.52       87.00     12.50 o 
  -2  -7  12       14.13       18.19     11.78 o 
  -1  -7  12       99.47      108.56     11.99 o 
   0  -7  12       47.88       46.59      9.85 o 
   1  -7  12       11.88       16.28     13.45 o 
   2  -7  12       28.18       40.32     16.50 o 
   3  -7  12        0.75       11.02     13.24 o 
  -4  -6  12       60.74       51.14     11.58 o 
  -3  -6  12       53.57       69.99     12.36 o 
  -2  -6  12      151.82      143.30     11.46 o 
  -1  -6  12       38.22       35.84     11.45 o 
   0  -6  12       57.02       64.03     13.05 o 
   1  -6  12       83.67       66.84     12.60 o 
   2  -6  12        6.53        4.18     12.94 o 
   3  -6  12       15.57       27.47     16.48 o 
   4  -6  12        2.79      -16.43     20.29 o 
  -5  -5  12       34.97       30.97     14.70 o 
  -4  -5  12      131.71      121.93     11.47 o 
  -3  -5  12       60.86       64.96     11.38 o 
  -2  -5  12       32.60       34.91     10.13 o 
  -1  -5  12       71.86       82.73     10.17 o 
   0  -5  12       25.43       31.13     10.54 o 
   1  -5  12       38.61       43.68     10.82 o 
   2  -5  12        6.07       13.67     11.62 o 
   3  -5  12        0.93        4.56     12.74 o 
   4  -5  12       14.85       10.63     19.25 o 
  -5  -4  12      125.85      106.83     13.72 o 
  -4  -4  12        6.85       11.05     11.92 o 
  -3  -4  12      113.18      118.59      9.62 o 
  -2  -4  12      232.33      234.77     11.09 o 
  -1  -4  12        8.62       11.04      8.38 o 
   0  -4  12       45.07       49.57     10.53 o 
   1  -4  12       17.48       12.63     10.80 o 
   2  -4  12       17.89       15.92     11.35 o 
   3  -4  12        6.68        5.21     13.40 o 
   4  -4  12        4.94        2.56     16.69 o 
   5  -4  12        3.29        9.66     18.78 o 
  -5  -3  12       26.28       47.75     11.32 o 
  -4  -3  12      175.81      173.11     18.38 o 
  -3  -3  12       42.95       52.40     11.83 o 
  -2  -3  12       48.45       46.40     10.16 o 
  -1  -3  12       91.85       97.90     10.07 o 
   0  -3  12        0.73       -4.50     10.04 o 
   1  -3  12       15.81        9.56      9.96 o 
   2  -3  12        6.43       14.22     10.78 o 
   3  -3  12       25.78       22.75     11.74 o 
   4  -3  12       10.33        9.72     17.88 o 
   5  -3  12        3.45       10.91     18.06 o 
  -5  -2  12       81.27       77.23     12.38 o 
  -4  -2  12       52.11       50.92     13.58 o 
  -3  -2  12      129.15      138.09     10.69 o 
  -2  -2  12       49.92       38.77      9.10 o 
  -1  -2  12      100.76      108.31      9.94 o 
   0  -2  12      121.26      120.58      9.68 o 
   1  -2  12       52.90       66.09     10.24 o 
   2  -2  12       94.52       80.32     10.89 o 
   3  -2  12       24.45       27.67     12.09 o 
   4  -2  12        9.21       22.73     17.46 o 
   5  -2  12       18.98       11.49     17.81 o 
  -6  -1  12       50.40       36.51     11.42 o 
  -5  -1  12       49.67       32.67     11.75 o 
  -4  -1  12      113.99      119.95     22.20 o 
  -3  -1  12      273.12      228.84      9.43 o 
  -2  -1  12       84.19       85.34      7.47 o 
  -1  -1  12      287.74      289.92     17.83 o 
   0  -1  12       51.22       41.98      7.70 o 
   1  -1  12       93.85       98.91      8.50 o 
   2  -1  12       66.17       68.91     10.71 o 
   3  -1  12       23.23       19.59     11.24 o 
   4  -1  12       29.38       26.37     17.07 o 
   5  -1  12        1.09        1.79     19.96 o 
  -6   0  12        3.61        3.31     11.43 o 
  -5   0  12       60.62       59.60     10.08 o 
  -4   0  12      243.77      209.20     11.13 o 
  -3   0  12       22.79       35.81     10.65 o 
  -2   0  12      319.32      303.84     20.94 o 
  -1   0  12        7.06        8.61      8.90 o 
   0   0  12      281.37      302.31     11.62 o 
   1   0  12       15.26        8.79      8.21 o 
   2   0  12       69.27       74.65     10.66 o 
   3   0  12       81.83       92.60     14.19 o 
   4   0  12        4.59       -2.60     12.79 o 
   5   0  12       14.86       20.11     23.19 o 
  -6   1  12       54.57       46.03     19.91 o 
  -5   1  12       44.89       36.11     12.88 o 
  -4   1  12      118.32      118.53     12.37 o 
  -3   1  12      264.12      261.94     12.13 o 
  -2   1  12       82.96       88.41     10.03 o 
  -1   1  12      285.33      272.24     25.46 o 
   0   1  12       47.14       58.55      9.43 o 
   1   1  12      100.21      107.68     10.51 o 
   2   1  12       64.88       75.11     10.26 o 
   3   1  12       23.05       21.15     11.34 o 
   4   1  12       27.97       32.07     12.47 o 
   5   1  12        0.92        5.88     24.35 o 
  -6   2  12        1.90       18.69     20.08 o 
  -5   2  12       89.58      100.89     18.14 o 
  -4   2  12       44.20       42.84     11.72 o 
  -3   2  12      130.48      140.69     12.43 o 
  -2   2  12       45.31       50.94      8.81 o 
  -1   2  12      100.96      121.95     13.50 o 
   0   2  12      119.42      142.37     10.73 o 
   1   2  12       47.23       49.12      8.41 o 
   2   2  12       92.07       94.74     11.46 o 
   3   2  12       22.63       27.02     11.95 o 
   4   2  12        9.57       14.58     13.56 o 
   5   2  12       19.17        6.99     28.32 o 
  -5   3  12       29.26       22.13     14.74 o 
  -4   3  12      188.97      170.22     10.71 o 
  -3   3  12       41.45       33.93      9.03 o 
  -2   3  12       46.78       53.55      9.83 o 
  -1   3  12       95.34      118.86     10.37 o 
   0   3  12        1.39        4.87      8.10 o 
   1   3  12       16.97       21.70     10.48 o 
   2   3  12        6.46       14.48     11.01 o 
   3   3  12       24.80       33.93     12.90 o 
   4   3  12        8.12        9.03     13.88 o 
  -5   4  12      128.26      104.88     18.92 o 
  -4   4  12        5.29       13.79     17.65 o 
  -3   4  12      114.59      110.20      9.37 o 
  -2   4  12      234.04      197.35     24.10 o 
  -1   4  12       10.95       20.49      8.46 o 
   0   4  12       46.86       52.19     10.55 o 
   1   4  12       21.74       26.50     11.36 o 
   2   4  12       15.74       10.11     12.27 o 
   3   4  12        8.19       10.04     13.23 o 
   4   4  12        4.78        2.07     18.73 o 
  -5   5  12       38.93       31.83     15.64 o 
  -4   5  12      129.87      127.22     19.53 o 
  -3   5  12       58.36       49.50     11.45 o 
  -2   5  12       30.71       52.84     14.42 o 
  -1   5  12       78.38       92.88     12.09 o 
   0   5  12       29.22       35.59     11.07 o 
   1   5  12       38.02       42.54     11.54 o 
   2   5  12        9.16       -8.61     15.90 o 
   3   5  12        0.85       23.70     18.20 o 
   4   5  12       17.49       17.86     17.88 o 
  -4   6  12       61.20       54.71     20.57 o 
  -3   6  12       50.35       54.59     17.08 o 
  -2   6  12      162.72      149.93     15.13 o 
  -1   6  12       37.13       41.94     16.09 o 
   0   6  12       61.79       77.07     15.01 o 
   1   6  12       87.54       89.68     12.25 o 
   2   6  12        8.89       29.17     17.10 o 
   3   6  12       17.72       11.14     16.94 o 
   4   6  12        2.46        6.49     18.62 o 
  -4   7  12       40.74       52.13     19.77 o 
  -3   7  12       87.50       65.24     20.87 o 
  -2   7  12       11.31       27.19     16.75 o 
  -1   7  12       98.83       90.13     12.77 o 
   0   7  12       47.75       53.19     11.94 o 
   1   7  12       14.39       27.03     15.61 o 
   2   7  12       27.18       41.84     13.15 o 
   3   7  12        0.78        8.10     18.85 o 
  -3   8  12        8.36       21.04     21.82 o 
  -2   8  12       92.48       83.26     21.39 o 
  -1   8  12       15.16       19.81     19.01 o 
   0   8  12       49.32       66.71     18.35 o 
   1   8  12       68.96       77.92     19.32 o 
   2   8  12       11.07        8.80     19.75 o 
   3   8  12       27.68       54.20     20.72 o 
  -2   9  12       17.66       28.87     22.39 o 
  -1   9  12       35.46       37.33     19.39 o 
   0   9  12       14.36       23.44     20.05 o 
   1   9  12        8.24       -4.71     20.24 o 
  -2  -8  13       12.13       18.15     15.45 o 
  -1  -8  13        4.56        5.26     14.86 o 
   0  -8  13       13.65       17.43     12.74 o 
   1  -8  13        0.94        2.26     13.55 o 
  -3  -7  13       52.10       50.70     14.86 o 
  -2  -7  13       14.61       11.25     12.62 o 
  -1  -7  13       12.24        7.44     13.70 o 
   0  -7  13       23.79       29.18     12.00 o 
   1  -7  13        3.13       -9.41     14.18 o 
   2  -7  13        2.54       -4.50     19.40 o 
  -4  -6  13       50.62       41.43     14.78 o 
  -3  -6  13       21.26       22.42     11.20 o 
  -2  -6  13       21.94       23.70     12.16 o 
  -1  -6  13       55.79       55.99     10.50 o 
   0  -6  13        2.28       14.12     12.31 o 
   1  -6  13       53.37       44.82     11.09 o 
   2  -6  13        3.67        9.95     15.08 o 
   3  -6  13       13.09       24.15     19.93 o 
  -4  -5  13       19.23        9.05     12.14 o 
  -3  -5  13       41.83       39.12     10.45 o 
  -2  -5  13       45.05       37.21     11.37 o 
  -1  -5  13       33.78       42.06      9.81 o 
   0  -5  13      119.57      117.23     18.29 o 
   1  -5  13        7.52       14.93     13.07 o 
   2  -5  13       23.68       29.63     11.15 o 
   3  -5  13        3.97       -1.59     13.50 o 
  -4  -4  13       44.51       51.37     13.18 o 
  -3  -4  13       57.62       45.31     10.01 o 
  -2  -4  13       71.98       77.92     11.02 o 
  -1  -4  13      245.66      236.91     11.18 o 
   0  -4  13        5.93        4.47     11.46 o 
   1  -4  13      165.52      187.33     16.08 o 
   2  -4  13       22.42       20.43     10.49 o 
   3  -4  13       11.93       15.12     13.52 o 
   4  -4  13       10.65       20.48     18.24 o 
  -5  -3  13      105.45       92.98     14.26 o 
  -4  -3  13       39.25       20.05     10.94 o 
  -3  -3  13       73.46       81.53     11.97 o 
  -2  -3  13       40.66       46.87     10.71 o 
  -1  -3  13       29.79       17.69      9.39 o 
   0  -3  13      122.01      115.03      9.59 o 
   1  -3  13       10.22       22.83     11.64 o 
   2  -3  13        8.93       14.75     12.06 o 
   3  -3  13       17.76        9.37     13.36 o 
   4  -3  13        3.59        0.65     17.33 o 
  -5  -2  13       33.76       21.65     14.88 o 
  -4  -2  13       85.51       67.47     10.13 o 
  -3  -2  13       83.79       77.70     18.76 o 
  -2  -2  13      322.18      332.35     47.14 o 
  -1  -2  13       92.40       83.25     20.62 o 
   0  -2  13       23.76       28.42     10.38 o 
   1  -2  13       54.81       61.00      9.24 o 
   2  -2  13       72.40       77.28     11.19 o 
   3  -2  13       16.97       15.41     12.82 o 
   4  -2  13        5.69        0.29     19.16 o 
  -5  -1  13       58.90       61.97     10.73 o 
  -4  -1  13       25.64       24.35      9.43 o 
  -3  -1  13      135.05      138.10     11.31 o 
  -2  -1  13       35.99       37.60     10.46 o 
  -1  -1  13       58.81       69.26      8.48 o 
   0  -1  13       53.41       67.39     10.72 o 
   1  -1  13       21.09       18.12     10.58 o 
   2  -1  13       21.71       13.28     11.23 o 
   3  -1  13        1.66       -0.62     11.68 o 
   4  -1  13        0.02        6.86     18.57 o 
  -5   0  13       30.51       37.25     11.65 o 
  -4   0  13       84.26       79.16     14.54 o 
  -3   0  13        1.83        4.19      9.68 o 
  -2   0  13      125.96      137.75     11.24 o 
  -1   0  13       16.27       18.40      9.74 o 
   0   0  13       25.21       31.67     10.62 o 
   1   0  13       22.08       31.10     10.54 o 
   2   0  13       17.48       17.97     11.49 o 
   3   0  13        0.45        3.22     11.57 o 
   4   0  13        0.06        6.08     14.47 o 
  -5   1  13       61.20       46.56     21.74 o 
  -4   1  13       27.24       29.75     13.23 o 
  -3   1  13      135.56      126.89      9.52 o 
  -2   1  13       39.82       43.07      7.99 o 
  -1   1  13       53.44       78.70     10.28 o 
   0   1  13       63.70       61.88     10.28 o 
   1   1  13       22.06       28.35     10.09 o 
   2   1  13       24.92       31.89     11.91 o 
   3   1  13        2.13        7.46     12.43 o 
   4   1  13        0.04       -0.38     13.62 o 
  -5   2  13       31.95       33.63     14.09 o 
  -4   2  13       81.42       86.86     10.61 o 
  -3   2  13       88.26       90.43     11.63 o 
  -2   2  13      300.88      292.01     10.67 o 
  -1   2  13       98.21      112.90     11.50 o 
   0   2  13       21.75       18.28     12.59 o 
   1   2  13       55.45       58.83     11.35 o 
   2   2  13       67.48       72.35     11.30 o 
   3   2  13       18.86       15.79     12.13 o 
   4   2  13        6.77       16.31     13.95 o 
  -5   3  13      102.34       79.41     19.77 o 
  -4   3  13       38.45       48.08     12.73 o 
  -3   3  13       69.90       70.86     13.04 o 
  -2   3  13       46.72       36.05     12.79 o 
  -1   3  13       32.21       47.02      9.16 o 
   0   3  13      123.46      122.12     10.81 o 
   1   3  13        9.72       11.74     11.89 o 
   2   3  13        7.71        8.79     12.43 o 
   3   3  13       18.13       23.25     13.82 o 
   4   3  13        3.86       -0.77     15.05 o 
  -4   4  13       45.73       39.80     19.78 o 
  -3   4  13       58.40       43.68     10.26 o 
  -2   4  13       63.33       75.22     11.91 o 
  -1   4  13      236.36      225.74     12.42 o 
   0   4  13        5.70        8.05     11.53 o 
   1   4  13      161.72      158.81     10.84 o 
   2   4  13       19.43       28.67     13.76 o 
   3   4  13       11.55       17.57     14.24 o 
   4   4  13        9.80        5.96     20.71 o 
  -4   5  13       15.71       30.94     19.00 o 
  -3   5  13       43.01       37.56     16.80 o 
  -2   5  13       41.30       38.71     15.39 o 
  -1   5  13       32.85       38.72     11.88 o 
   0   5  13      114.91      131.76     12.34 o 
   1   5  13        7.19       10.77     13.24 o 
   2   5  13       22.63       38.97     17.78 o 
   3   5  13        3.10       19.89     17.47 o 
  -4   6  13       53.17       41.10     20.33 o 
  -3   6  13       17.00       10.87     19.98 o 
  -2   6  13       19.38       26.72     12.61 o 
  -1   6  13       49.07       46.09     16.27 o 
   0   6  13        1.66       17.12     18.33 o 
   1   6  13       47.76       60.29     18.26 o 
   2   6  13        3.68       -5.21     16.14 o 
   3   6  13       12.50        8.09     18.48 o 
  -3   7  13       51.45       51.10     22.35 o 
  -2   7  13       17.52       36.27     20.04 o 
  -1   7  13       12.24        7.77     17.53 o 
   0   7  13       18.61       18.61     19.93 o 
   1   7  13        4.06       -2.23     14.11 o 
   2   7  13        3.45       22.22     13.99 o 
  -2   8  13       13.55       34.31     22.65 o 
  -1   8  13        7.35        3.61     19.64 o 
   0   8  13       14.26       29.69     20.51 o 
   1   8  13        0.81        2.24     18.97 o 
  -1  -7  14       28.64       23.84     13.03 o 
   0  -7  14        6.20        0.92     14.23 o 
   1  -7  14       15.33       13.17     13.19 o 
  -2  -6  14       11.56       15.31     14.05 o 
  -1  -6  14       29.28       21.46     13.37 o 
   0  -6  14       29.54       30.26     13.50 o 
   1  -6  14       12.29        7.19     13.36 o 
   2  -6  14       21.16       23.82     13.65 o 
  -3  -5  14       30.29       15.79     13.82 o 
  -2  -5  14       29.86       38.61     12.20 o 
  -1  -5  14       16.11       13.45     12.63 o 
   0  -5  14       10.84        7.68     10.99 o 
   1  -5  14       11.67       16.42     11.32 o 
   2  -5  14       17.44       15.79     15.67 o 
  -4  -4  14       41.39       47.14     12.57 o 
  -3  -4  14       38.56       35.09     13.11 o 
  -2  -4  14        9.88       14.37     12.19 o 
  -1  -4  14       21.45       23.71     12.57 o 
   0  -4  14        0.83        3.94      9.92 o 
   1  -4  14        9.59       14.74     12.19 o 
   2  -4  14       22.45       30.87     14.23 o 
   3  -4  14        1.63        9.91     13.24 o 
  -4  -3  14       36.43       17.58     11.67 o 
  -3  -3  14       10.32        4.52     11.29 o 
  -2  -3  14       34.16       44.94     10.24 o 
  -1  -3  14       45.79       35.24     11.45 o 
   0  -3  14       13.11       26.80     10.93 o 
   1  -3  14        4.88       14.33     11.74 o 
   2  -3  14        4.42       12.97     14.04 o 
   3  -3  14       16.05        8.45     15.32 o 
  -4  -2  14       22.52       32.67     13.34 o 
  -3  -2  14       99.11      106.59     11.26 o 
  -2  -2  14       30.02       20.31     19.35 o 
  -1  -2  14       36.18       47.14     12.11 o 
   0  -2  14       33.50       39.17     10.58 o 
   1  -2  14       14.17       10.27     11.16 o 
   2  -2  14        2.47        9.45     13.07 o 
   3  -2  14        1.76       10.62     13.07 o 
  -4  -1  14       91.36       76.87     13.34 o 
  -3  -1  14       31.96       30.23     11.55 o 
  -2  -1  14       79.96       67.69     12.43 o 
  -1  -1  14       12.91        7.26      9.53 o 
   0  -1  14       15.88       27.68      9.97 o 
   1  -1  14       53.03       50.16     11.29 o 
   2  -1  14        1.54       14.51     12.88 o 
   3  -1  14       31.66       30.14     13.66 o 
   4  -1  14        4.64       17.84     19.96 o 
  -4   0  14        7.30        0.51     12.71 o 
  -3   0  14      185.13      172.63     15.03 o 
  -2   0  14      105.88       89.16     12.02 o 
  -1   0  14       14.33       17.68     11.22 o 
   0   0  14      155.39      162.51     11.84 o 
   1   0  14        1.15        7.56     11.05 o 
   2   0  14       10.07        9.72     12.42 o 
   3   0  14        0.04        4.10     13.27 o 
   4   0  14       15.42       15.05     15.86 o 
  -4   1  14       85.38       78.93     13.71 o 
  -3   1  14       32.38       41.18     10.29 o 
  -2   1  14       87.83       86.39     10.29 o 
  -1   1  14       10.04       12.96     11.73 o 
   0   1  14       15.04       14.74     10.87 o 
   1   1  14       49.00       46.94     11.47 o 
   2   1  14        1.40        3.14     12.61 o 
   3   1  14       31.17       29.80     14.34 o 
   4   1  14        4.47       12.82     16.15 o 
  -4   2  14       27.54       26.65     13.73 o 
  -3   2  14       94.78       89.82     11.89 o 
  -2   2  14       27.61       21.28     11.22 o 
  -1   2  14       33.05       44.42     14.41 o 
   0   2  14       29.61       24.11      9.71 o 
   1   2  14       13.76       22.21     11.71 o 
   2   2  14        2.49        9.36     12.46 o 
   3   2  14        1.83        3.50     13.67 o 
   4   2  14        6.15       11.04     15.53 o 
  -4   3  14       33.01       27.63     10.83 o 
  -3   3  14       12.53        8.47     11.47 o 
  -2   3  14       36.97       26.73     10.44 o 
  -1   3  14       51.35       37.33     11.77 o 
   0   3  14       14.86       20.43     12.33 o 
   1   3  14        5.87       11.96     12.94 o 
   2   3  14        4.97       24.00     13.92 o 
   3   3  14       13.87        5.61     12.54 o 
  -4   4  14       42.31       61.50     22.03 o 
  -3   4  14       37.00       35.43     11.07 o 
  -2   4  14       11.88       18.98     13.49 o 
  -1   4  14       26.94       29.86     10.32 o 
   0   4  14        0.91        9.21     12.82 o 
   1   4  14       10.40        9.58     10.97 o 
   2   4  14       24.37       27.95     13.35 o 
   3   4  14        1.42        7.61     13.84 o 
  -3   5  14       31.71       22.97     21.11 o 
  -2   5  14       31.85       31.35     17.64 o 
  -1   5  14       17.10       39.35     18.20 o 
   0   5  14       10.81       11.29     13.70 o 
   1   5  14       15.01       -0.41     14.95 o 
   2   5  14       17.91       14.15     14.46 o 
  -2   6  14       14.09       46.32     18.47 o 
  -1   6  14       33.03       36.89     20.61 o 
   0   6  14       32.73       20.67     18.10 o 
   1   6  14       12.95       21.16     14.14 o 
   2   6  14       22.60       36.42     19.08 o 
  -1   7  14       28.91       29.88     21.81 o 
   0   7  14        5.55       26.33     19.52 o 
   1   7  14       15.88       12.97     21.12 o 
  -1  -5  15       10.17       23.96     12.87 o 
   0  -5  15       18.27       26.63     14.26 o 
   1  -5  15        3.49       14.50     14.26 o 
  -2  -4  15       43.31       71.91     27.89 o 
  -1  -4  15       30.06       31.64     11.47 o 
   0  -4  15       42.53       49.77     13.31 o 
   1  -4  15       16.69       32.66     14.65 o 
   2  -4  15        9.30       17.76     16.14 o 
  -3  -3  15       42.94       45.93     13.98 o 
  -2  -3  15        3.55       -5.83     11.12 o 
  -1  -3  15       27.92       31.44     13.03 o 
   0  -3  15       32.42       29.02     12.93 o 
   1  -3  15       10.59       16.62     11.68 o 
   2  -3  15       26.51       20.43     12.80 o 
  -3  -2  15       32.92       30.52     15.65 o 
  -2  -2  15       63.21       56.58     12.21 o 
  -1  -2  15       20.08       28.05     13.11 o 
   0  -2  15       17.95       17.56     11.62 o 
   1  -2  15       18.88       22.74     12.65 o 
   2  -2  15        1.82       -4.03     13.34 o 
  -3  -1  15        3.26        0.37     11.54 o 
  -2  -1  15       38.66       45.10     12.44 o 
  -1  -1  15       59.27       59.37     11.66 o 
   0  -1  15        2.47        3.91     12.06 o 
   1  -1  15        6.13       13.03     12.51 o 
   2  -1  15        1.69        1.05     13.42 o 
   3  -1  15        2.08        9.94     15.96 o 
  -3   0  15       41.10       52.73     11.55 o 
  -2   0  15       39.81       34.39     12.99 o 
  -1   0  15       21.61       35.50     12.85 o 
   0   0  15       14.42       14.54     10.37 o 
   1   0  15        0.02        7.46     12.23 o 
   2   0  15        6.15       14.55     13.26 o 
   3   0  15        2.67        8.49     14.60 o 
  -3   1  15        5.35       14.17     13.37 o 
  -2   1  15       39.07       34.54     12.01 o 
  -1   1  15       60.53       57.84     10.38 o 
   0   1  15        3.14        0.86     12.11 o 
   1   1  15        6.73       11.76     11.99 o 
   2   1  15        2.56        5.18     13.32 o 
   3   1  15        1.89        3.28     15.33 o 
  -3   2  15       31.33       31.63     12.54 o 
  -2   2  15       64.31       45.31     10.79 o 
  -1   2  15       21.03       14.25     10.59 o 
   0   2  15       21.46       14.35     12.88 o 
   1   2  15       20.23       18.97     12.71 o 
   2   2  15        1.85        5.58     13.89 o 
  -3   3  15       42.74       38.13     15.18 o 
  -2   3  15        2.49        3.36     10.99 o 
  -1   3  15       23.21       19.65     13.34 o 
   0   3  15       32.14       26.60     13.30 o 
   1   3  15       12.53       22.76     13.42 o 
   2   3  15       28.88       36.72     15.31 o 
  -2   4  15       40.33       44.03     13.46 o 
  -1   4  15       29.43       41.42     14.23 o 
   0   4  15       43.09       47.95     13.61 o 
   1   4  15       15.79       19.65     12.33 o 
   2   4  15        9.40       21.44     13.56 o 
  -2   5  15        5.47       14.04     22.29 o 
  -1   5  15       10.09       13.30     20.54 o 
   0   5  15       16.22       18.59     14.36 o 
   1   5  15        3.04        9.17     15.80 o 
   0  -3  16        2.53       16.43     19.07 o 
  -1  -2  16       35.60       32.53     13.39 o 
   0  -2  16        2.73       12.31     14.18 o 
   1  -2  16       12.45       20.81     15.08 o 
  -2  -1  16       23.13       23.79     11.76 o 
  -1  -1  16        0.37       -3.65     13.68 o 
   0  -1  16        7.74       12.77     12.12 o 
   1  -1  16        2.66        6.56     14.06 o 
  -2   0  16        2.13        4.29     13.98 o 
  -1   0  16       54.95       53.01     15.10 o 
   0   0  16        0.81       -8.38     13.90 o 
   1   0  16       33.26       42.70     13.91 o 
  -2   1  16       19.92       18.15     13.95 o 
  -1   1  16        0.72        5.88     14.60 o 
   0   1  16        7.28       13.59     13.68 o 
   1   1  16        2.38        7.07     14.98 o 
  -1   2  16       32.63       21.67     12.26 o 
   0   2  16        2.82        2.16     14.55 o 
   1   2  16       10.98       12.72     15.30 o 
  -1   3  16       18.66       22.82     20.22 o 
   0   3  16        1.67       19.61     22.27 o 
                                                 
